# Supplementary material for: Genome-Wide Identification and Analysis of the WRKY Gene Family and Cold Stress Response in Acer truncatum
Source: Genes (Basel). 2021 Nov 24;12(12):1867. doi: 10.3390/genes12121867 (PMC8701280; doi:10.3390/genes12121867)
Supplement: Supplementary file 1 [file genes-12-01867-s001.zip › Table S1.xlsx]

## Sheet: Sheet1
query id	subject id		% identity	alignment length	mismatches	gap opens	q. start	q. end	s. start	s. end	evalue	bit score
AT1G13960.1	Atru.chr1.252	AtruWRKY37	34.23	111	57	3	356	463	109	206	3e-13	69.7
AT1G13960.1	Atru.chr1.252	AtruWRKY37	50	58	25	2	229	282	149	206	2e-12	67.4
AT1G13960.1	Atru.chr1.2580	AtruWRKY36	56.2	258	91	5	226	473	239	484	2e-82	270
AT1G13960.1	Atru.chr1.2580	AtruWRKY36	41.73	127	52	3	208	326	413	525	1e-14	76.3
AT1G13960.1	Atru.chr10.1366	AtruWRKY27	68.92	74	23	0	395	468	157	230	2e-30	120
AT1G13960.1	Atru.chr10.1366	AtruWRKY27	59.7	67	25	2	229	294	171	236	2e-17	82.8
AT1G13960.1	Atru.chr10.1574	AtruWRKY26	55	60	26	1	410	468	42	101	2e-17	82
AT1G13960.1	Atru.chr10.1574	AtruWRKY26	50.79	63	29	2	227	287	39	101	3e-14	72
AT1G13960.1	Atru.chr10.2262	AtruWRKY28	54.43	79	35	1	391	468	324	402	2e-22	100
AT1G13960.1	Atru.chr10.2262	AtruWRKY28	46.05	76	34	3	214	287	332	402	1e-13	73.2
AT1G13960.1	Atru.chr10.2411	AtruWRKY29	49.38	81	37	2	407	483	170	250	2e-18	86.3
AT1G13960.1	Atru.chr10.2411	AtruWRKY29	38.1	126	59	4	199	321	141	250	2e-14	74.3
AT1G13960.1	Atru.chr10.684	AtruWRKY25	38.94	113	56	4	372	481	226	328	8e-18	85.9
AT1G13960.1	Atru.chr10.684	AtruWRKY25	38.1	105	61	3	230	332	256	358	2e-11	66.2
AT1G13960.1	Atru.chr11.1669	AtruWRKY13	45.61	114	58	2	390	499	139	252	1e-25	107
AT1G13960.1	Atru.chr11.1669	AtruWRKY13	63.79	58	20	1	229	285	158	215	5e-17	81.3
AT1G13960.1	Atru.chr11.1674	AtruWRKY12	52.81	89	39	1	390	475	139	227	6e-25	104
AT1G13960.1	Atru.chr11.1674	AtruWRKY12	63.64	55	19	1	229	282	158	212	1e-15	76.6
AT1G13960.1	Atru.chr11.1706	AtruWRKY11	61.19	536	163	20	1	514	1	513	0	538
AT1G13960.1	Atru.chr11.1895	AtruWRKY10	51.28	78	37	1	392	468	254	331	6e-21	95.9
AT1G13960.1	Atru.chr11.1895	AtruWRKY10	50.82	61	28	2	229	287	271	331	4e-13	71.2
AT1G13960.1	Atru.chr12.1782	AtruWRKY53	48.34	302	106	8	221	476	265	562	4e-75	254
AT1G13960.1	Atru.chr12.201_Atru.chr12.202	AtruWRKY54	42.37	59	31	1	408	463	142	200	2e-09	58.9
AT1G13960.1	Atru.chr12.201_Atru.chr12.202	AtruWRKY54	43.1	58	29	2	229	282	143	200	4e-09	57.8
AT1G13960.1	Atru.chr12.203	AtruWRKY52	50	64	28	2	223	282	180	243	7e-13	69.7
AT1G13960.1	Atru.chr12.203	AtruWRKY52	38.75	80	46	1	409	485	186	265	4e-11	64.3
AT1G13960.1	Atru.chr13.744	AtruWRKY19	49.43	87	35	3	390	470	287	370	2e-19	90.1
AT1G13960.1	Atru.chr13.744	AtruWRKY19	56.45	62	24	3	225	284	300	360	5e-15	76.6
AT1G13960.1	Atru.chr2.3488	AtruWRKY23	53.85	78	35	1	392	468	286	363	1e-22	100
AT1G13960.1	Atru.chr2.3488	AtruWRKY23	51.67	60	27	2	230	287	304	363	4e-13	71.2
AT1G13960.1	Atru.chr2.3616	AtruWRKY21	39.05	461	196	13	86	479	15	457	1e-83	273
AT1G13960.1	Atru.chr2.3873	AtruWRKY24	62.12	66	25	0	400	465	3	68	6e-22	90.9
AT1G13960.1	Atru.chr2.3873	AtruWRKY24	57.89	57	23	1	229	284	12	68	3e-12	63.5
AT1G13960.1	Atru.chr2.3906	AtruWRKY20	48.59	284	102	6	228	472	318	596	3e-75	254
AT1G13960.1	Atru.chr2.840	AtruWRKY22	41.51	106	47	3	372	475	265	357	2e-18	86.7
AT1G13960.1	Atru.chr2.840	AtruWRKY22	51.61	62	27	3	225	284	286	346	2e-12	68.6
AT1G13960.1	Atru.chr3.2384	AtruWRKY51	46.15	65	30	2	226	285	33	97	2e-11	62.4
AT1G13960.1	Atru.chr3.2384	AtruWRKY51	35.62	73	43	1	405	473	32	104	1e-09	57.4
AT1G13960.1	Atru.chr3.267	AtruWRKY50	51.16	86	38	2	390	474	256	338	1e-20	93.2
AT1G13960.1	Atru.chr3.267	AtruWRKY50	58.06	62	23	3	225	284	269	329	3e-15	76.6
AT1G13960.1	Atru.chr4.3047	AtruWRKY43	58.59	99	36	1	394	492	232	325	3e-31	125
AT1G13960.1	Atru.chr4.3047	AtruWRKY43	61.67	60	22	1	229	287	247	306	4e-17	83.2
AT1G13960.1	Atru.chr4.410	AtruWRKY41	51.9	79	38	0	392	470	89	167	1e-24	102
AT1G13960.1	Atru.chr4.410	AtruWRKY41	49.33	75	34	2	214	287	94	165	1e-14	73.2
AT1G13960.1	Atru.chr4.480	AtruWRKY42	56.99	93	39	1	390	482	133	224	1e-30	119
AT1G13960.1	Atru.chr4.480	AtruWRKY42	54.84	62	27	1	229	289	152	213	5e-16	77.8
AT1G13960.1	Atru.chr5.112	AtruWRKY1	60.53	76	30	0	390	465	135	210	1e-28	114
AT1G13960.1	Atru.chr5.112	AtruWRKY1	57.14	63	26	1	229	290	154	216	4e-17	80.9
AT1G13960.1	Atru.chr5.1597	AtruWRKY9	45.26	95	38	2	372	465	253	334	1e-19	90.1
AT1G13960.1	Atru.chr5.1597	AtruWRKY9	48.1	79	32	4	215	284	256	334	1e-14	74.7
AT1G13960.1	Atru.chr5.562	AtruWRKY8	42.39	92	51	2	383	473	160	250	2e-16	80.9
AT1G13960.1	Atru.chr5.562	AtruWRKY8	33.56	149	85	6	230	366	186	332	3e-11	64.7
AT1G13960.1	Atru.chr5.580	AtruWRKY2	42.39	92	51	2	383	473	160	250	2e-16	80.9
AT1G13960.1	Atru.chr5.580	AtruWRKY2	33.56	149	85	6	230	366	186	332	3e-11	64.7
AT1G13960.1	Atru.chr5.585	AtruWRKY5	44.12	68	29	1	362	429	96	154	3e-09	58.2
AT1G13960.1	Atru.chr5.640	AtruWRKY3	49.21	63	28	2	224	282	118	180	8e-14	72.8
AT1G13960.1	Atru.chr5.640	AtruWRKY3	40	95	42	2	372	463	98	180	1e-13	72
AT1G13960.1	Atru.chr5.856	AtruWRKY6	58.11	74	30	1	396	468	118	191	7e-23	100
AT1G13960.1	Atru.chr5.856	AtruWRKY6	46.05	76	34	3	214	287	121	191	1e-13	72.4
AT1G13960.1	Atru.chr5.965	AtruWRKY7	61.18	85	33	0	394	478	140	224	2e-29	118
AT1G13960.1	Atru.chr5.965	AtruWRKY7	61.67	60	22	1	229	287	155	214	3e-17	82.4
AT1G13960.1	Atru.chr5.983	AtruWRKY4	45.45	66	35	1	410	474	54	119	3e-15	75.5
AT1G13960.1	Atru.chr5.983	AtruWRKY4	52.38	63	28	2	227	287	51	113	1e-12	67.4
AT1G13960.1	Atru.chr6.1003	AtruWRKY49	53.33	75	34	1	396	469	235	309	7e-22	97.4
AT1G13960.1	Atru.chr6.1003	AtruWRKY49	54.1	61	26	2	229	287	248	308	5e-14	73.6
AT1G13960.1	Atru.chr6.1828	AtruWRKY46	59.46	74	30	0	392	465	86	159	2e-27	109
AT1G13960.1	Atru.chr6.1828	AtruWRKY46	59.65	57	22	1	229	284	103	159	2e-17	80.9
AT1G13960.1	Atru.chr6.2076	AtruWRKY48	59.52	84	31	1	401	484	184	264	5e-27	111
AT1G13960.1	Atru.chr6.2076	AtruWRKY48	59.7	67	25	2	229	294	192	257	8e-18	84.3
AT1G13960.1	Atru.chr6.2590	AtruWRKY47	52.87	87	40	1	399	484	112	198	2e-26	107
AT1G13960.1	Atru.chr6.2590	AtruWRKY47	57.89	57	23	1	229	284	122	178	3e-16	77.8
AT1G13960.1	Atru.chr6.3220	AtruWRKY45	50.53	95	44	2	391	482	335	429	2e-23	103
AT1G13960.1	Atru.chr6.3220	AtruWRKY45	44.74	76	35	3	214	287	343	413	2e-13	72.4
AT1G13960.1	Atru.chr6.3354	AtruWRKY44	40.75	265	136	5	221	479	114	363	2e-57	202
AT1G13960.1	Atru.chr7.1919	AtruWRKY15	57.89	76	32	0	390	465	81	156	4e-27	107
AT1G13960.1	Atru.chr7.1919	AtruWRKY15	58.62	58	23	1	229	285	100	157	2e-15	74.7
AT1G13960.1	Atru.chr7.2541	AtruWRKY14	50	76	36	2	396	469	161	236	6e-19	87.8
AT1G13960.1	Atru.chr7.2541	AtruWRKY14	51.67	60	27	2	230	287	176	235	2e-11	65.1
AT1G13960.1	Atru.chr7.2542	AtruWRKY17	49.32	73	36	1	407	478	105	177	6e-19	87
AT1G13960.1	Atru.chr7.2542	AtruWRKY17	37.21	129	70	5	197	323	80	199	1e-14	73.9
AT1G13960.1	Atru.chr7.2657	AtruWRKY18	47.47	99	38	2	372	469	234	319	7e-21	93.6
AT1G13960.1	Atru.chr7.2657	AtruWRKY18	53.85	65	27	3	225	287	255	318	4e-13	70.5
AT1G13960.1	Atru.chr7.53	AtruWRKY16	34.38	349	177	10	154	471	87	414	6e-50	180
AT1G13960.1	Atru.chr8.1995	AtruWRKY35	53.73	67	31	0	399	465	112	178	5e-20	90.9
AT1G13960.1	Atru.chr8.1995	AtruWRKY35	63.79	58	20	1	228	284	121	178	6e-16	78.6
AT1G13960.1	Atru.chr8.2350	AtruWRKY32	56.57	251	98	5	226	475	213	453	3e-81	266
AT1G13960.1	Atru.chr8.2526	AtruWRKY31	37.21	258	118	8	53	292	30	261	2e-34	131
AT1G13960.1	Atru.chr8.2526	AtruWRKY31	61.02	59	22	1	410	468	199	256	3e-17	81.6
AT1G13960.1	Atru.chr8.2579	AtruWRKY30	51.9	79	37	1	392	469	226	304	5e-22	99.4
AT1G13960.1	Atru.chr8.2579	AtruWRKY30	50.75	67	30	3	224	287	237	303	4e-13	71.2
AT1G13960.1	Atru.chr8.344	AtruWRKY34	48.4	531	202	18	2	514	5	481	2e-138	412
AT1G13960.1	Atru.chr8.95	AtruWRKY33	40.48	84	39	2	407	487	148	223	4e-12	67.4
AT1G13960.1	Atru.chr8.95	AtruWRKY33	46.51	43	20	1	228	267	149	191	3e-08	55.1
AT1G13960.1	Atru.chr9.2017	AtruWRKY39	48.28	58	27	1	409	463	139	196	2e-11	65.5
AT1G13960.1	Atru.chr9.2017	AtruWRKY39	44.44	63	31	2	224	282	134	196	4e-11	64.3
AT1G13960.1	Atru.chr9.2113	AtruWRKY38	47.5	80	40	2	396	473	148	227	1e-16	80.9
AT1G13960.1	Atru.chr9.2113	AtruWRKY38	46.48	71	36	2	219	287	152	222	2e-11	65.5
AT1G13960.1	Atru.chr9.2304	AtruWRKY40	51.9	79	37	1	392	469	163	241	2e-21	97.4
AT1G13960.1	Atru.chr9.2304	AtruWRKY40	50.82	61	28	2	229	287	180	240	4e-12	68.2
AT1G18860.1	Atru.chr1.252	AtruWRKY37	53.33	60	26	1	237	294	147	206	1e-11	64.7
AT1G18860.1	Atru.chr1.2580	AtruWRKY36	44.74	114	46	3	204	301	369	481	1e-22	101
AT1G18860.1	Atru.chr1.2580	AtruWRKY36	52.46	61	27	2	239	299	242	300	1e-12	70.1
AT1G18860.1	Atru.chr10.1366	AtruWRKY27	48.04	102	48	2	226	323	158	258	2e-20	92
AT1G18860.1	Atru.chr10.1574	AtruWRKY26	50.7	71	35	0	230	300	32	102	4e-18	84
AT1G18860.1	Atru.chr10.2262	AtruWRKY28	61.49	148	51	2	222	369	325	466	6e-40	152
AT1G18860.1	Atru.chr10.2411	AtruWRKY29	43.81	105	59	0	237	341	170	274	1e-25	107
AT1G18860.1	Atru.chr10.684	AtruWRKY25	46.75	77	41	0	240	316	256	332	1e-16	82.4
AT1G18860.1	Atru.chr11.1669	AtruWRKY13	46.15	78	41	1	219	296	138	214	3e-18	85.5
AT1G18860.1	Atru.chr11.1674	AtruWRKY12	44.32	88	45	2	219	303	138	224	2e-18	85.1
AT1G18860.1	Atru.chr11.1706	AtruWRKY11	40.16	127	60	2	205	316	360	485	3e-22	99.8
AT1G18860.1	Atru.chr11.1706	AtruWRKY11	37.96	108	53	4	239	336	237	340	1e-10	63.2
AT1G18860.1	Atru.chr11.1895	AtruWRKY10	38.15	422	203	14	28	412	60	460	2e-62	218
AT1G18860.1	Atru.chr12.1782	AtruWRKY53	48.39	93	43	2	213	301	465	556	3e-21	97.4
AT1G18860.1	Atru.chr12.1782	AtruWRKY53	52.38	63	28	2	237	299	271	331	4e-12	68.6
AT1G18860.1	Atru.chr12.201_Atru.chr12.202	AtruWRKY54	38.1	84	50	1	223	304	127	210	2e-08	56.2
AT1G18860.1	Atru.chr12.203	AtruWRKY52	40.51	79	43	2	239	315	186	262	4e-08	55.1
AT1G18860.1	Atru.chr13.744	AtruWRKY19	56.14	57	25	0	240	296	304	360	3e-15	77.4
AT1G18860.1	Atru.chr2.3616	AtruWRKY21	43.97	116	61	2	222	337	370	481	6e-22	99
AT1G18860.1	Atru.chr2.3616	AtruWRKY21	50	64	30	2	239	302	221	282	7e-11	64.3
AT1G18860.1	Atru.chr2.3873	AtruWRKY24	49.25	67	33	1	230	296	3	68	2e-14	69.7
AT1G18860.1	Atru.chr2.3906	AtruWRKY20	40.35	114	58	2	197	301	482	594	1e-22	101
AT1G18860.1	Atru.chr2.3906	AtruWRKY20	42.31	78	43	2	240	317	320	395	3e-10	62.4
AT1G18860.1	Atru.chr2.840	AtruWRKY22	64.15	53	19	0	244	296	294	346	1e-17	84
AT1G18860.1	Atru.chr3.267	AtruWRKY50	42.53	87	42	1	223	301	248	334	3e-16	79.7
AT1G18860.1	Atru.chr4.3047	AtruWRKY43	45.57	79	42	1	223	301	231	308	2e-18	87.4
AT1G18860.1	Atru.chr4.410	AtruWRKY41	45.68	81	43	1	219	299	86	165	3e-18	84
AT1G18860.1	Atru.chr4.480	AtruWRKY42	45.33	75	40	1	222	296	135	208	7e-17	80.1
AT1G18860.1	Atru.chr5.112	AtruWRKY1	43.53	85	47	1	212	296	127	210	2e-18	84.7
AT1G18860.1	Atru.chr5.1597	AtruWRKY9	61.4	57	22	0	240	296	278	334	2e-17	83.6
AT1G18860.1	Atru.chr5.562	AtruWRKY8	41.11	90	50	1	223	309	166	255	4e-17	82.8
AT1G18860.1	Atru.chr5.580	AtruWRKY2	41.11	90	50	1	223	309	166	255	4e-17	82.8
AT1G18860.1	Atru.chr5.640	AtruWRKY3	47.3	74	36	2	223	294	108	180	3e-11	64.7
AT1G18860.1	Atru.chr5.856	AtruWRKY6	54.6	163	57	3	208	367	103	251	6e-44	161
AT1G18860.1	Atru.chr5.965	AtruWRKY7	48.72	78	39	1	223	300	139	215	2e-19	89
AT1G18860.1	Atru.chr5.983	AtruWRKY4	40.87	115	53	3	209	309	10	123	2e-17	82.8
AT1G18860.1	Atru.chr6.1003	AtruWRKY49	37.09	364	147	14	48	376	80	396	2e-45	166
AT1G18860.1	Atru.chr6.1828	AtruWRKY46	45.45	77	41	1	221	297	85	160	3e-20	89.4
AT1G18860.1	Atru.chr6.2076	AtruWRKY48	38.89	144	77	4	227	364	180	318	4e-20	91.3
AT1G18860.1	Atru.chr6.2590	AtruWRKY47	47.22	72	37	1	227	298	110	180	1e-17	82
AT1G18860.1	Atru.chr6.3220	AtruWRKY45	57.49	167	62	3	222	386	336	495	3e-52	189
AT1G18860.1	Atru.chr6.3354	AtruWRKY44	53.16	79	36	1	226	304	280	357	9e-22	98.6
AT1G18860.1	Atru.chr6.3354	AtruWRKY44	43.33	60	32	2	238	297	121	178	2e-08	56.6
AT1G18860.1	Atru.chr7.1919	AtruWRKY15	46.58	73	38	1	224	296	85	156	2e-19	86.3
AT1G18860.1	Atru.chr7.2541	AtruWRKY14	56.41	78	33	1	223	299	158	235	2e-24	104
AT1G18860.1	Atru.chr7.2542	AtruWRKY17	41.27	126	73	1	217	341	85	210	2e-24	103
AT1G18860.1	Atru.chr7.2657	AtruWRKY18	47.25	91	47	1	219	308	237	327	3e-16	79.3
AT1G18860.1	Atru.chr7.53	AtruWRKY16	46.15	78	41	1	223	300	336	412	4e-17	83.6
AT1G18860.1	Atru.chr8.1995	AtruWRKY35	49.32	73	36	1	224	296	107	178	1e-13	71.6
AT1G18860.1	Atru.chr8.2350	AtruWRKY32	41.74	115	60	2	222	330	370	483	1e-23	104
AT1G18860.1	Atru.chr8.2526	AtruWRKY31	48.57	70	34	2	240	309	199	266	1e-11	65.1
AT1G18860.1	Atru.chr8.2579	AtruWRKY30	41.97	498	221	19	41	512	39	494	4e-82	269
AT1G18860.1	Atru.chr8.344	AtruWRKY34	32.57	175	103	5	136	301	262	430	3e-21	96.7
AT1G18860.1	Atru.chr8.95	AtruWRKY33	45.76	59	30	1	238	294	149	207	5e-08	54.7
AT1G18860.1	Atru.chr9.2017	AtruWRKY39	49.32	73	34	2	224	294	125	196	5e-12	67
AT1G18860.1	Atru.chr9.2113	AtruWRKY38	43.42	76	43	0	240	315	163	238	7e-13	69.7
AT1G18860.1	Atru.chr9.2304	AtruWRKY40	40.79	483	217	21	49	506	1	439	2e-74	248
AT1G29280.1	Atru.chr1.252	AtruWRKY37	48.05	77	36	2	75	149	150	224	1e-15	74.3
AT1G29280.1	Atru.chr1.2580	AtruWRKY36	46.58	73	36	2	75	145	421	492	3e-14	72
AT1G29280.1	Atru.chr1.2580	AtruWRKY36	51.67	60	27	2	75	134	243	300	3e-12	65.9
AT1G29280.1	Atru.chr10.1366	AtruWRKY27	56.45	62	26	1	75	136	172	232	1e-19	86.3
AT1G29280.1	Atru.chr10.1574	AtruWRKY26	59.31	231	79	5	36	258	3	226	1e-86	260
AT1G29280.1	Atru.chr10.2262	AtruWRKY28	57.38	61	26	0	74	134	342	402	4e-20	89.7
AT1G29280.1	Atru.chr10.2411	AtruWRKY29	48.33	60	31	0	75	134	173	232	3e-16	76.6
AT1G29280.1	Atru.chr10.684	AtruWRKY25	57.36	129	45	3	24	143	202	329	3e-39	144
AT1G29280.1	Atru.chr11.1669	AtruWRKY13	52.63	57	26	1	75	131	159	214	2e-15	73.9
AT1G29280.1	Atru.chr11.1674	AtruWRKY12	52.73	55	25	1	75	129	159	212	2e-14	70.5
AT1G29280.1	Atru.chr11.1706	AtruWRKY11	38.1	147	70	5	1	134	330	468	1e-17	82
AT1G29280.1	Atru.chr11.1706	AtruWRKY11	49.21	63	30	2	72	134	235	295	3e-13	68.6
AT1G29280.1	Atru.chr11.1895	AtruWRKY10	49.3	71	36	0	65	135	262	332	5e-19	86.3
AT1G29280.1	Atru.chr12.1782	AtruWRKY53	50	60	29	1	75	134	496	554	2e-14	72.8
AT1G29280.1	Atru.chr12.1782	AtruWRKY53	51.67	60	27	2	75	134	274	331	4e-13	68.2
AT1G29280.1	Atru.chr12.201_Atru.chr12.202	AtruWRKY54	49.12	57	27	1	75	129	144	200	5e-12	64.7
AT1G29280.1	Atru.chr12.203	AtruWRKY52	43.82	89	43	2	43	129	160	243	2e-16	77.4
AT1G29280.1	Atru.chr13.744	AtruWRKY19	53.68	95	38	2	44	138	279	367	2e-28	112
AT1G29280.1	Atru.chr2.3488	AtruWRKY23	45.65	92	48	1	45	134	272	363	3e-21	92.8
AT1G29280.1	Atru.chr2.3616	AtruWRKY21	40.38	104	57	3	75	178	388	486	2e-17	81.3
AT1G29280.1	Atru.chr2.3616	AtruWRKY21	43.84	73	37	3	64	134	209	279	5e-11	62
AT1G29280.1	Atru.chr2.3873	AtruWRKY24	50.75	67	32	1	65	131	3	68	2e-18	78.2
AT1G29280.1	Atru.chr2.3906	AtruWRKY20	51.67	60	28	1	75	134	534	592	4e-15	74.7
AT1G29280.1	Atru.chr2.3906	AtruWRKY20	48.33	60	29	2	75	134	320	377	2e-11	63.2
AT1G29280.1	Atru.chr2.840	AtruWRKY22	53.26	92	36	3	40	131	262	346	5e-25	102
AT1G29280.1	Atru.chr3.2384	AtruWRKY51	37.93	87	46	5	59	141	23	105	3e-06	45.4
AT1G29280.1	Atru.chr3.267	AtruWRKY50	51.96	102	42	3	40	141	245	339	2e-29	114
AT1G29280.1	Atru.chr4.3047	AtruWRKY43	57.38	61	25	1	75	135	248	307	1e-18	84.7
AT1G29280.1	Atru.chr4.410	AtruWRKY41	47.22	72	37	1	65	136	97	167	2e-16	75.5
AT1G29280.1	Atru.chr4.480	AtruWRKY42	47.37	57	29	1	75	131	153	208	1e-13	67.4
AT1G29280.1	Atru.chr5.112	AtruWRKY1	44.62	65	35	1	67	131	147	210	2e-14	69.7
AT1G29280.1	Atru.chr5.1597	AtruWRKY9	54.35	92	35	3	40	131	250	334	1e-26	106
AT1G29280.1	Atru.chr5.562	AtruWRKY8	58.1	105	28	2	44	143	166	259	5e-33	125
AT1G29280.1	Atru.chr5.580	AtruWRKY2	58.1	105	28	2	44	143	166	259	5e-33	125
AT1G29280.1	Atru.chr5.640	AtruWRKY3	51.67	60	27	1	72	129	121	180	8e-16	75.9
AT1G29280.1	Atru.chr5.856	AtruWRKY6	50	80	39	1	56	134	112	191	1e-19	87
AT1G29280.1	Atru.chr5.965	AtruWRKY7	53.23	62	28	1	75	136	156	216	9e-19	83.6
AT1G29280.1	Atru.chr5.983	AtruWRKY4	60.78	102	37	3	44	144	25	124	4e-34	125
AT1G29280.1	Atru.chr6.1003	AtruWRKY49	35.77	137	83	3	4	135	173	309	6e-20	87.8
AT1G29280.1	Atru.chr6.1828	AtruWRKY46	44.83	58	31	1	75	132	104	160	2e-14	69.3
AT1G29280.1	Atru.chr6.2076	AtruWRKY48	58.06	62	25	1	75	136	193	253	2e-19	85.5
AT1G29280.1	Atru.chr6.2590	AtruWRKY47	47.37	57	29	1	75	131	123	178	7e-14	67.8
AT1G29280.1	Atru.chr6.3220	AtruWRKY45	55.74	61	27	0	74	134	353	413	8e-20	89
AT1G29280.1	Atru.chr6.3354	AtruWRKY44	50.82	61	29	1	74	134	293	352	1e-16	79
AT1G29280.1	Atru.chr6.3354	AtruWRKY44	36.21	58	35	2	75	132	123	178	9e-07	49.3
AT1G29280.1	Atru.chr7.1919	AtruWRKY15	47.3	74	38	1	58	131	84	156	2e-18	80.1
AT1G29280.1	Atru.chr7.2541	AtruWRKY14	50	60	30	0	75	134	176	235	2e-16	77.4
AT1G29280.1	Atru.chr7.2542	AtruWRKY17	49.12	57	29	0	75	131	108	164	4e-14	69.7
AT1G29280.1	Atru.chr7.2657	AtruWRKY18	49.51	103	45	3	40	142	231	326	4e-26	105
AT1G29280.1	Atru.chr7.53	AtruWRKY16	48.53	68	34	1	68	135	346	412	1e-17	82
AT1G29280.1	Atru.chr7.53	AtruWRKY16	39.06	64	37	1	71	134	175	236	1e-06	48.9
AT1G29280.1	Atru.chr8.1995	AtruWRKY35	54.39	57	25	1	75	131	123	178	1e-14	72
AT1G29280.1	Atru.chr8.2350	AtruWRKY32	46.05	76	39	2	75	149	388	462	3e-15	74.7
AT1G29280.1	Atru.chr8.2350	AtruWRKY32	51.67	60	27	2	75	134	217	274	3e-12	65.9
AT1G29280.1	Atru.chr8.2526	AtruWRKY31	52.38	63	28	2	72	134	196	256	2e-14	70.9
AT1G29280.1	Atru.chr8.2579	AtruWRKY30	50.7	71	35	0	65	135	234	304	1e-19	88.2
AT1G29280.1	Atru.chr8.344	AtruWRKY34	43.04	79	44	1	75	153	370	447	3e-17	80.5
AT1G29280.1	Atru.chr8.344	AtruWRKY34	52.94	68	30	2	70	137	195	260	1e-15	75.5
AT1G29280.1	Atru.chr8.95	AtruWRKY33	37.3	126	61	5	13	129	91	207	9e-13	67
AT1G29280.1	Atru.chr9.2017	AtruWRKY39	38.89	108	60	2	24	129	93	196	1e-15	75.1
AT1G29280.1	Atru.chr9.2113	AtruWRKY38	55.24	105	34	3	42	141	138	234	2e-28	111
AT1G29280.1	Atru.chr9.2304	AtruWRKY40	35.94	128	62	2	13	135	129	241	2e-18	84.3
AT1G29860.1	Atru.chr1.252	AtruWRKY37	42	100	51	3	97	190	108	206	4e-15	72.8
AT1G29860.1	Atru.chr1.2580	AtruWRKY36	59.77	87	34	1	115	201	399	484	3e-27	111
AT1G29860.1	Atru.chr1.2580	AtruWRKY36	60	60	23	1	136	195	242	300	6e-16	77.4
AT1G29860.1	Atru.chr10.1366	AtruWRKY27	48.3	294	107	11	20	281	43	323	1e-57	190
AT1G29860.1	Atru.chr10.1574	AtruWRKY26	56.67	60	25	1	137	195	42	101	4e-19	84
AT1G29860.1	Atru.chr10.2262	AtruWRKY28	51.22	82	39	1	115	195	321	402	7e-23	98.6
AT1G29860.1	Atru.chr10.2411	AtruWRKY29	38.35	133	70	4	97	222	127	254	7e-22	93.2
AT1G29860.1	Atru.chr10.684	AtruWRKY25	53.62	69	30	2	137	204	256	323	9e-19	85.9
AT1G29860.1	Atru.chr11.1669	AtruWRKY13	47.51	181	80	5	101	274	123	295	5e-40	143
AT1G29860.1	Atru.chr11.1674	AtruWRKY12	70	90	24	1	112	198	134	223	1e-39	141
AT1G29860.1	Atru.chr11.1706	AtruWRKY11	66.23	77	26	0	121	197	394	470	6e-31	120
AT1G29860.1	Atru.chr11.1706	AtruWRKY11	53.62	69	31	1	136	204	237	304	2e-16	79
AT1G29860.1	Atru.chr11.1895	AtruWRKY10	50.65	77	37	1	120	195	255	331	4e-22	96.3
AT1G29860.1	Atru.chr12.1782	AtruWRKY53	58.02	81	34	0	117	197	476	556	2e-26	109
AT1G29860.1	Atru.chr12.1782	AtruWRKY53	56.16	73	31	1	136	208	273	344	2e-18	85.5
AT1G29860.1	Atru.chr12.201_Atru.chr12.202	AtruWRKY54	38.3	94	51	3	101	190	110	200	1e-11	63.9
AT1G29860.1	Atru.chr12.203	AtruWRKY52	52.31	65	28	1	136	197	186	250	5e-13	68.2
AT1G29860.1	Atru.chr13.744	AtruWRKY19	39.84	123	67	4	74	192	241	360	6e-21	90.9
AT1G29860.1	Atru.chr2.3488	AtruWRKY23	53.25	77	35	1	120	195	287	363	2e-23	99.4
AT1G29860.1	Atru.chr2.3616	AtruWRKY21	61.73	81	31	0	117	197	368	448	3e-28	114
AT1G29860.1	Atru.chr2.3616	AtruWRKY21	50.67	75	36	1	136	210	221	294	1e-15	76.6
AT1G29860.1	Atru.chr2.3873	AtruWRKY24	67.69	65	21	0	128	192	4	68	5e-25	96.7
AT1G29860.1	Atru.chr2.3906	AtruWRKY20	49.18	122	49	3	88	197	474	594	2e-27	112
AT1G29860.1	Atru.chr2.3906	AtruWRKY20	40.67	150	76	5	50	195	237	377	7e-17	80.5
AT1G29860.1	Atru.chr2.840	AtruWRKY22	42.68	82	46	1	112	192	265	346	1e-17	81.3
AT1G29860.1	Atru.chr3.2384	AtruWRKY51	44.26	61	30	1	136	192	36	96	6e-10	56.2
AT1G29860.1	Atru.chr3.267	AtruWRKY50	46.43	84	44	1	112	194	248	331	7e-20	87.4
AT1G29860.1	Atru.chr4.3047	AtruWRKY43	65.09	106	36	1	116	221	227	331	1e-41	150
AT1G29860.1	Atru.chr4.410	AtruWRKY41	58.62	87	36	0	112	198	82	168	8e-30	113
AT1G29860.1	Atru.chr4.480	AtruWRKY42	64.1	78	28	0	115	192	131	208	4e-30	115
AT1G29860.1	Atru.chr5.112	AtruWRKY1	62.65	83	31	0	110	192	128	210	8e-30	114
AT1G29860.1	Atru.chr5.1597	AtruWRKY9	46.34	82	43	1	112	192	253	334	4e-21	90.9
AT1G29860.1	Atru.chr5.562	AtruWRKY8	40.19	107	60	3	99	204	150	253	1e-18	84.3
AT1G29860.1	Atru.chr5.580	AtruWRKY2	40.19	107	60	3	99	204	150	253	1e-18	84.3
AT1G29860.1	Atru.chr5.585	AtruWRKY5	70	40	12	0	117	156	115	154	2e-10	60.5
AT1G29860.1	Atru.chr5.640	AtruWRKY3	54.24	59	24	1	135	190	122	180	7e-15	73.6
AT1G29860.1	Atru.chr5.856	AtruWRKY6	51.95	77	36	1	120	195	115	191	1e-22	95.9
AT1G29860.1	Atru.chr5.965	AtruWRKY7	49.45	182	71	4	116	281	135	311	1e-48	166
AT1G29860.1	Atru.chr5.983	AtruWRKY4	60	60	23	1	137	195	54	113	1e-18	82.8
AT1G29860.1	Atru.chr6.1003	AtruWRKY49	51.95	77	36	1	120	195	232	308	9e-23	96.3
AT1G29860.1	Atru.chr6.1828	AtruWRKY46	56.57	99	38	2	113	209	78	173	2e-31	117
AT1G29860.1	Atru.chr6.2076	AtruWRKY48	41.91	303	115	8	18	281	60	340	2e-51	174
AT1G29860.1	Atru.chr6.2590	AtruWRKY47	68.57	70	22	0	125	194	111	180	9e-29	110
AT1G29860.1	Atru.chr6.3220	AtruWRKY45	46.46	99	48	2	116	209	333	431	1e-23	100
AT1G29860.1	Atru.chr6.3354	AtruWRKY44	40.58	138	78	2	59	195	218	352	2e-24	102
AT1G29860.1	Atru.chr6.3354	AtruWRKY44	52.54	59	27	1	135	193	121	178	2e-12	66.6
AT1G29860.1	Atru.chr7.1919	AtruWRKY15	62.2	82	31	0	111	192	75	156	6e-29	110
AT1G29860.1	Atru.chr7.2541	AtruWRKY14	59.02	61	24	1	137	196	176	236	3e-21	91.3
AT1G29860.1	Atru.chr7.2542	AtruWRKY17	43.66	71	39	1	135	204	106	176	2e-17	79.7
AT1G29860.1	Atru.chr7.2657	AtruWRKY18	37.59	141	73	4	64	196	186	319	4e-21	90.9
AT1G29860.1	Atru.chr7.53	AtruWRKY16	55.93	59	26	0	137	195	353	411	1e-17	82
AT1G29860.1	Atru.chr7.53	AtruWRKY16	44.26	61	33	1	135	195	177	236	3e-08	53.9
AT1G29860.1	Atru.chr8.1995	AtruWRKY35	35.53	152	79	4	136	277	122	264	5e-21	90.5
AT1G29860.1	Atru.chr8.2350	AtruWRKY32	59.77	87	34	1	115	201	366	451	2e-28	114
AT1G29860.1	Atru.chr8.2350	AtruWRKY32	58.46	65	26	1	131	195	211	274	1e-16	79.7
AT1G29860.1	Atru.chr8.2526	AtruWRKY31	66.07	56	18	1	137	192	199	253	8e-18	80.5
AT1G29860.1	Atru.chr8.2579	AtruWRKY30	38.73	142	73	3	59	195	171	303	1e-22	97.8
AT1G29860.1	Atru.chr8.344	AtruWRKY34	43.94	132	66	2	67	197	306	430	3e-29	115
AT1G29860.1	Atru.chr8.344	AtruWRKY34	57.81	64	26	1	136	199	199	261	5e-16	77.4
AT1G29860.1	Atru.chr8.95	AtruWRKY33	40.43	94	51	3	101	190	115	207	2e-13	69.3
AT1G29860.1	Atru.chr9.2017	AtruWRKY39	47.56	82	39	2	112	190	116	196	1e-15	75.9
AT1G29860.1	Atru.chr9.2113	AtruWRKY38	39.5	119	66	4	109	222	134	251	4e-17	79.3
AT1G29860.1	Atru.chr9.2304	AtruWRKY40	38.97	136	70	4	70	195	108	240	2e-21	93.6
AT1G30650.1	Atru.chr1.252	AtruWRKY37	56.14	57	23	1	218	272	150	206	2e-13	69.7
AT1G30650.1	Atru.chr1.2580	AtruWRKY36	46.15	65	34	1	218	282	421	484	2e-12	68.6
AT1G30650.1	Atru.chr1.2580	AtruWRKY36	40	85	39	3	218	292	243	325	3e-10	62
AT1G30650.1	Atru.chr10.1366	AtruWRKY27	55	60	26	1	218	277	172	230	8e-18	83.6
AT1G30650.1	Atru.chr10.1574	AtruWRKY26	60.71	112	43	1	188	298	11	122	1e-38	140
AT1G30650.1	Atru.chr10.2262	AtruWRKY28	47.37	76	39	1	202	277	328	402	7e-17	82.4
AT1G30650.1	Atru.chr10.2411	AtruWRKY29	46.25	80	43	0	214	293	169	248	1e-17	83.2
AT1G30650.1	Atru.chr10.684	AtruWRKY25	42.53	522	193	23	1	428	1	509	5e-92	290
AT1G30650.1	Atru.chr11.1669	AtruWRKY13	44.32	88	44	3	187	274	132	214	5e-15	75.1
AT1G30650.1	Atru.chr11.1674	AtruWRKY12	44.19	86	43	3	187	272	132	212	7e-14	71.2
AT1G30650.1	Atru.chr11.1706	AtruWRKY11	43.43	99	37	3	218	316	410	489	3e-17	83.6
AT1G30650.1	Atru.chr11.1706	AtruWRKY11	47.62	63	31	2	218	280	238	298	2e-11	65.5
AT1G30650.1	Atru.chr11.1895	AtruWRKY10	57.89	57	24	0	222	278	276	332	4e-16	80.1
AT1G30650.1	Atru.chr12.1782	AtruWRKY53	40	100	53	3	188	281	460	558	4e-15	77.4
AT1G30650.1	Atru.chr12.1782	AtruWRKY53	47.89	71	34	3	218	287	274	342	1e-11	66.2
AT1G30650.1	Atru.chr12.201_Atru.chr12.202	AtruWRKY54	46.3	54	27	1	221	272	147	200	1e-09	58.9
AT1G30650.1	Atru.chr12.203	AtruWRKY52	35	140	73	3	188	325	161	284	8e-16	78.2
AT1G30650.1	Atru.chr13.744	AtruWRKY19	54.35	92	37	2	188	279	279	365	5e-27	110
AT1G30650.1	Atru.chr2.3488	AtruWRKY23	45.56	90	48	1	189	277	274	363	5e-19	89
AT1G30650.1	Atru.chr2.3616	AtruWRKY21	49.23	65	32	1	218	282	388	451	2e-15	78.2
AT1G30650.1	Atru.chr2.3616	AtruWRKY21	46.88	64	32	2	214	277	218	279	1e-10	62.8
AT1G30650.1	Atru.chr2.3873	AtruWRKY24	52.24	67	30	2	209	274	3	68	2e-16	74.7
AT1G30650.1	Atru.chr2.3906	AtruWRKY20	42	100	51	3	188	281	498	596	6e-16	80.1
AT1G30650.1	Atru.chr2.3906	AtruWRKY20	42.67	75	39	3	212	284	314	386	2e-10	62.8
AT1G30650.1	Atru.chr2.840	AtruWRKY22	55.06	89	31	2	188	274	265	346	6e-24	101
AT1G30650.1	Atru.chr3.267	AtruWRKY50	54.95	91	36	1	188	278	248	333	1e-26	109
AT1G30650.1	Atru.chr4.3047	AtruWRKY43	54.41	68	29	2	218	284	248	314	3e-16	80.1
AT1G30650.1	Atru.chr4.410	AtruWRKY41	41.58	101	54	3	180	277	67	165	3e-16	77
AT1G30650.1	Atru.chr4.480	AtruWRKY42	46.67	60	31	1	215	274	150	208	2e-12	66.6
AT1G30650.1	Atru.chr5.112	AtruWRKY1	44.29	70	37	2	205	274	143	210	2e-12	66.2
AT1G30650.1	Atru.chr5.1597	AtruWRKY9	54.02	87	35	1	188	274	253	334	2e-25	105
AT1G30650.1	Atru.chr5.562	AtruWRKY8	45	220	78	9	180	386	158	347	9e-43	156
AT1G30650.1	Atru.chr5.580	AtruWRKY2	45	220	78	9	180	386	158	347	9e-43	156
AT1G30650.1	Atru.chr5.640	AtruWRKY3	54.39	57	24	1	218	272	124	180	4e-14	73.2
AT1G30650.1	Atru.chr5.856	AtruWRKY6	48.68	76	38	1	202	277	117	191	3e-17	82.8
AT1G30650.1	Atru.chr5.965	AtruWRKY7	53.75	80	35	2	218	296	156	234	3e-20	90.5
AT1G30650.1	Atru.chr5.983	AtruWRKY4	63.54	96	34	1	182	277	19	113	2e-33	127
AT1G30650.1	Atru.chr6.1003	AtruWRKY49	45.88	85	42	2	198	278	225	309	5e-17	82.4
AT1G30650.1	Atru.chr6.1828	AtruWRKY46	40	85	49	2	191	275	78	160	4e-16	76.6
AT1G30650.1	Atru.chr6.2076	AtruWRKY48	44.83	116	52	5	218	324	193	305	5e-18	84.7
AT1G30650.1	Atru.chr6.2590	AtruWRKY47	42.86	70	38	2	205	274	111	178	7e-14	70.1
AT1G30650.1	Atru.chr6.3220	AtruWRKY45	44.94	89	48	1	202	290	339	426	7e-19	88.6
AT1G30650.1	Atru.chr6.3354	AtruWRKY44	30.48	210	105	7	97	292	188	370	8e-16	79.3
AT1G30650.1	Atru.chr6.3354	AtruWRKY44	38.1	63	37	2	213	275	118	178	9e-07	50.8
AT1G30650.1	Atru.chr7.1919	AtruWRKY15	45.33	75	39	2	200	274	84	156	3e-15	73.6
AT1G30650.1	Atru.chr7.2541	AtruWRKY14	50	74	36	1	218	291	176	248	6e-16	78.2
AT1G30650.1	Atru.chr7.2542	AtruWRKY17	49.18	61	31	0	214	274	104	164	2e-13	69.7
AT1G30650.1	Atru.chr7.2657	AtruWRKY18	49.49	99	45	2	188	286	234	327	5e-27	110
AT1G30650.1	Atru.chr7.53	AtruWRKY16	45.71	70	36	2	210	278	344	412	3e-14	73.9
AT1G30650.1	Atru.chr8.1995	AtruWRKY35	57.89	57	23	1	218	274	123	178	2e-14	73.6
AT1G30650.1	Atru.chr8.2350	AtruWRKY32	42.73	110	58	3	218	324	388	495	5e-17	82.8
AT1G30650.1	Atru.chr8.2350	AtruWRKY32	50	60	28	2	218	277	217	274	3e-10	62
AT1G30650.1	Atru.chr8.2526	AtruWRKY31	47.76	67	31	3	218	282	199	263	7e-12	65.1
AT1G30650.1	Atru.chr8.2579	AtruWRKY30	52.46	61	29	0	218	278	244	304	6e-16	79.7
AT1G30650.1	Atru.chr8.344	AtruWRKY34	40.17	117	63	5	183	299	338	447	1e-17	84.7
AT1G30650.1	Atru.chr8.344	AtruWRKY34	32.12	137	91	2	218	354	200	334	8e-13	69.7
AT1G30650.1	Atru.chr8.95	AtruWRKY33	48.15	54	26	1	221	272	154	207	8e-11	62.8
AT1G30650.1	Atru.chr9.2017	AtruWRKY39	40.23	87	46	2	188	272	114	196	7e-12	66.2
AT1G30650.1	Atru.chr9.2113	AtruWRKY38	41.03	195	100	4	188	382	140	319	1e-35	135
AT1G30650.1	Atru.chr9.2304	AtruWRKY40	54.39	57	26	0	222	278	185	241	3e-15	77.4
AT1G55600.1	Atru.chr1.252	AtruWRKY37	32.94	85	49	2	285	361	122	206	3e-08	54.3
AT1G55600.1	Atru.chr1.2580	AtruWRKY36	39.2	176	87	3	201	375	332	488	1e-29	121
AT1G55600.1	Atru.chr1.2580	AtruWRKY36	59.32	59	23	1	308	366	243	300	3e-15	77.8
AT1G55600.1	Atru.chr10.1366	AtruWRKY27	53.16	79	37	0	294	372	158	236	2e-22	97.8
AT1G55600.1	Atru.chr10.1574	AtruWRKY26	41.89	74	41	2	298	369	32	105	4e-14	71.6
AT1G55600.1	Atru.chr10.2262	AtruWRKY28	46.99	83	43	1	286	367	321	403	1e-19	92
AT1G55600.1	Atru.chr10.2411	AtruWRKY29	47.42	97	48	3	308	403	173	267	1e-19	89.7
AT1G55600.1	Atru.chr10.684	AtruWRKY25	42.53	87	42	2	301	386	249	328	1e-13	72.4
AT1G55600.1	Atru.chr11.1669	AtruWRKY13	54.29	70	32	0	294	363	145	214	9e-21	92.4
AT1G55600.1	Atru.chr11.1674	AtruWRKY12	55.88	68	30	0	294	361	145	212	4e-21	93.2
AT1G55600.1	Atru.chr11.1706	AtruWRKY11	44.44	171	91	3	220	387	320	489	2e-34	135
AT1G55600.1	Atru.chr11.1706	AtruWRKY11	53.13	64	29	1	307	370	237	299	1e-13	72.4
AT1G55600.1	Atru.chr11.1895	AtruWRKY10	34.06	138	79	4	238	366	197	331	3e-18	87.4
AT1G55600.1	Atru.chr12.1782	AtruWRKY53	52.5	120	53	2	274	391	460	577	2e-32	130
AT1G55600.1	Atru.chr12.1782	AtruWRKY53	57.81	64	25	2	308	370	274	336	2e-15	78.6
AT1G55600.1	Atru.chr12.201_Atru.chr12.202	AtruWRKY54	43.86	57	29	1	308	361	144	200	2e-07	52.4
AT1G55600.1	Atru.chr12.203	AtruWRKY52	43.33	60	31	1	306	362	185	244	5e-08	54.3
AT1G55600.1	Atru.chr13.744	AtruWRKY19	45	80	40	3	288	363	281	360	7e-16	79
AT1G55600.1	Atru.chr2.3488	AtruWRKY23	45.45	77	41	1	291	366	287	363	3e-17	84.3
AT1G55600.1	Atru.chr2.3616	AtruWRKY21	44.59	148	69	3	251	393	337	476	4e-28	117
AT1G55600.1	Atru.chr2.3616	AtruWRKY21	47.52	101	41	5	307	403	221	313	4e-16	80.5
AT1G55600.1	Atru.chr2.3873	AtruWRKY24	54.55	66	30	0	298	363	3	68	1e-18	81.3
AT1G55600.1	Atru.chr2.3906	AtruWRKY20	46.98	149	64	3	223	369	460	595	8e-33	132
AT1G55600.1	Atru.chr2.3906	AtruWRKY20	28.61	416	216	14	1	370	1	381	1e-26	113
AT1G55600.1	Atru.chr2.840	AtruWRKY22	49.18	61	30	1	304	363	286	346	2e-14	74.3
AT1G55600.1	Atru.chr3.2384	AtruWRKY51	37.27	110	61	4	306	410	35	141	6e-13	67
AT1G55600.1	Atru.chr3.267	AtruWRKY50	40.66	91	44	3	274	363	248	329	7e-16	78.6
AT1G55600.1	Atru.chr4.3047	AtruWRKY43	55.84	77	34	0	294	370	234	310	4e-22	98.2
AT1G55600.1	Atru.chr4.410	AtruWRKY41	47.67	86	43	1	283	366	80	165	2e-20	90.1
AT1G55600.1	Atru.chr4.480	AtruWRKY42	51.28	78	38	0	286	363	131	208	8e-21	91.7
AT1G55600.1	Atru.chr5.112	AtruWRKY1	49.46	93	45	1	282	374	129	219	5e-24	100
AT1G55600.1	Atru.chr5.1597	AtruWRKY9	46.48	71	37	1	304	373	274	344	7e-16	78.6
AT1G55600.1	Atru.chr5.562	AtruWRKY8	37.23	94	54	3	286	375	162	254	3e-13	70.9
AT1G55600.1	Atru.chr5.580	AtruWRKY2	37.23	94	54	3	286	375	162	254	3e-13	70.9
AT1G55600.1	Atru.chr5.585	AtruWRKY5	36.26	91	51	2	261	351	92	175	8e-07	50.4
AT1G55600.1	Atru.chr5.640	AtruWRKY3	41.38	58	31	1	307	361	123	180	1e-07	53.5
AT1G55600.1	Atru.chr5.856	AtruWRKY6	47.44	78	40	1	291	367	115	192	1e-19	90.1
AT1G55600.1	Atru.chr5.965	AtruWRKY7	55.84	77	34	0	294	370	142	218	2e-23	100
AT1G55600.1	Atru.chr5.983	AtruWRKY4	46.97	66	34	1	302	366	48	113	1e-14	73.6
AT1G55600.1	Atru.chr6.1003	AtruWRKY49	38.64	88	53	1	280	366	221	308	4e-18	85.9
AT1G55600.1	Atru.chr6.1828	AtruWRKY46	51.85	81	39	0	285	365	81	161	3e-22	94.7
AT1G55600.1	Atru.chr6.2076	AtruWRKY48	53.33	75	35	0	300	374	185	259	5e-21	94
AT1G55600.1	Atru.chr6.2590	AtruWRKY47	53.73	67	31	0	297	363	112	178	2e-18	84.3
AT1G55600.1	Atru.chr6.3220	AtruWRKY45	44.09	93	51	1	289	380	335	427	2e-20	94.4
AT1G55600.1	Atru.chr6.3354	AtruWRKY44	47.83	115	58	1	271	383	255	369	4e-28	117
AT1G55600.1	Atru.chr6.3354	AtruWRKY44	51.67	60	28	1	308	367	123	181	1e-12	69.3
AT1G55600.1	Atru.chr7.1919	AtruWRKY15	49.38	81	41	0	285	365	78	158	2e-21	91.7
AT1G55600.1	Atru.chr7.2541	AtruWRKY14	56.67	60	25	1	308	366	176	235	1e-17	84
AT1G55600.1	Atru.chr7.2542	AtruWRKY17	42.73	110	60	2	289	395	87	196	2e-19	87.8
AT1G55600.1	Atru.chr7.2657	AtruWRKY18	46.25	80	42	1	288	366	239	318	4e-16	79.3
AT1G55600.1	Atru.chr7.53	AtruWRKY16	39.2	125	66	4	250	370	298	416	3e-22	99.4
AT1G55600.1	Atru.chr7.53	AtruWRKY16	40.54	74	41	2	307	380	178	248	2e-08	55.8
AT1G55600.1	Atru.chr8.1995	AtruWRKY35	40.96	83	49	0	285	367	100	182	2e-17	83.2
AT1G55600.1	Atru.chr8.2350	AtruWRKY32	54.63	108	46	2	267	371	344	451	2e-30	124
AT1G55600.1	Atru.chr8.2350	AtruWRKY32	44.44	99	41	2	308	393	217	314	1e-15	79
AT1G55600.1	Atru.chr8.2526	AtruWRKY31	55.07	69	28	2	308	374	199	266	5e-16	78.2
AT1G55600.1	Atru.chr8.2579	AtruWRKY30	33.33	162	96	3	217	366	142	303	4e-21	96.3
AT1G55600.1	Atru.chr8.344	AtruWRKY34	50.78	128	63	0	253	380	315	442	9e-33	129
AT1G55600.1	Atru.chr8.344	AtruWRKY34	51.56	64	30	1	307	370	199	261	1e-14	75.5
AT1G55600.1	Atru.chr8.95	AtruWRKY33	43.08	65	31	2	303	361	143	207	6e-08	54.3
AT1G55600.1	Atru.chr9.2017	AtruWRKY39	36.49	74	43	2	292	361	123	196	3e-08	55.1
AT1G55600.1	Atru.chr9.2113	AtruWRKY38	38.54	96	56	3	288	380	142	237	5e-14	72.8
AT1G55600.1	Atru.chr9.2304	AtruWRKY40	48.05	77	39	1	291	366	164	240	3e-19	90.5
AT1G62300.1	Atru.chr1.252	AtruWRKY37	54.24	59	25	1	311	367	148	206	7e-12	65.9
AT1G62300.1	Atru.chr1.2580	AtruWRKY36	41.54	130	61	3	245	374	367	481	2e-23	104
AT1G62300.1	Atru.chr1.2580	AtruWRKY36	51.67	60	27	2	313	372	243	300	4e-13	71.6
AT1G62300.1	Atru.chr10.1366	AtruWRKY27	45.38	119	55	4	299	413	158	270	6e-22	96.7
AT1G62300.1	Atru.chr10.1574	AtruWRKY26	48.84	86	36	1	295	372	16	101	5e-20	89.7
AT1G62300.1	Atru.chr10.2262	AtruWRKY28	57.06	517	134	19	89	540	91	584	1e-147	442
AT1G62300.1	Atru.chr10.2411	AtruWRKY29	31.82	330	146	10	120	437	11	273	9e-34	131
AT1G62300.1	Atru.chr10.684	AtruWRKY25	43.16	95	53	1	289	382	231	325	4e-18	87
AT1G62300.1	Atru.chr11.1669	AtruWRKY13	49.33	75	37	1	295	369	141	214	3e-19	88.6
AT1G62300.1	Atru.chr11.1674	AtruWRKY12	49.32	73	36	1	295	367	141	212	2e-18	85.9
AT1G62300.1	Atru.chr11.1706	AtruWRKY11	47.92	96	49	1	294	389	391	485	2e-23	103
AT1G62300.1	Atru.chr11.1706	AtruWRKY11	48.33	60	29	2	313	372	238	295	3e-11	65.5
AT1G62300.1	Atru.chr11.1895	AtruWRKY10	40.14	289	111	7	288	538	246	510	4e-45	169
AT1G62300.1	Atru.chr12.1782	AtruWRKY53	46.43	112	57	2	263	374	448	556	9e-23	102
AT1G62300.1	Atru.chr12.1782	AtruWRKY53	51.67	60	27	2	313	372	274	331	1e-12	70.5
AT1G62300.1	Atru.chr12.201_Atru.chr12.202	AtruWRKY54	37.66	77	46	1	293	367	124	200	5e-09	57.8
AT1G62300.1	Atru.chr12.203	AtruWRKY52	45.61	57	29	1	313	367	187	243	4e-08	55.1
AT1G62300.1	Atru.chr13.744	AtruWRKY19	45.56	90	45	1	296	381	287	376	2e-18	86.7
AT1G62300.1	Atru.chr2.3488	AtruWRKY23	41.33	542	213	20	67	543	26	527	2e-85	278
AT1G62300.1	Atru.chr2.3616	AtruWRKY21	56.25	80	34	1	295	374	370	448	2e-23	103
AT1G62300.1	Atru.chr2.3616	AtruWRKY21	48.33	60	29	2	313	372	222	279	9e-11	63.9
AT1G62300.1	Atru.chr2.3873	AtruWRKY24	53.73	67	30	1	303	369	3	68	1e-16	76.6
AT1G62300.1	Atru.chr2.3906	AtruWRKY20	54.76	84	37	1	291	374	512	594	2e-23	104
AT1G62300.1	Atru.chr2.3906	AtruWRKY20	43.59	78	42	2	313	390	320	395	2e-12	69.3
AT1G62300.1	Atru.chr2.840	AtruWRKY22	52.7	74	35	0	296	369	273	346	1e-19	90.5
AT1G62300.1	Atru.chr3.267	AtruWRKY50	43.4	106	44	3	296	393	248	345	2e-18	86.7
AT1G62300.1	Atru.chr4.3047	AtruWRKY43	50.63	79	38	1	296	374	231	308	2e-20	93.2
AT1G62300.1	Atru.chr4.410	AtruWRKY41	47.62	84	43	1	289	372	83	165	1e-19	88.2
AT1G62300.1	Atru.chr4.480	AtruWRKY42	38.1	126	72	2	249	369	84	208	1e-18	85.5
AT1G62300.1	Atru.chr5.112	AtruWRKY1	49.33	75	37	1	295	369	137	210	6e-19	86.7
AT1G62300.1	Atru.chr5.1597	AtruWRKY9	50	82	41	0	296	377	261	342	8e-20	90.5
AT1G62300.1	Atru.chr5.562	AtruWRKY8	49.32	73	37	0	310	382	183	255	1e-17	84.3
AT1G62300.1	Atru.chr5.580	AtruWRKY2	49.32	73	37	0	310	382	183	255	1e-17	84.3
AT1G62300.1	Atru.chr5.640	AtruWRKY3	37.17	113	60	2	266	367	68	180	4e-13	70.9
AT1G62300.1	Atru.chr5.856	AtruWRKY6	55.82	249	84	5	292	538	111	335	2e-72	239
AT1G62300.1	Atru.chr5.965	AtruWRKY7	51.95	77	36	1	296	372	139	214	1e-20	92.8
AT1G62300.1	Atru.chr5.983	AtruWRKY4	42.99	107	52	2	266	372	16	113	2e-19	88.2
AT1G62300.1	Atru.chr6.1003	AtruWRKY49	39.15	235	116	3	161	372	78	308	1e-44	164
AT1G62300.1	Atru.chr6.1828	AtruWRKY46	46.05	76	40	1	295	370	86	160	5e-21	91.7
AT1G62300.1	Atru.chr6.2076	AtruWRKY48	40	130	68	3	300	426	180	302	1e-18	87.4
AT1G62300.1	Atru.chr6.2590	AtruWRKY47	51.39	72	34	1	300	371	110	180	1e-19	88.2
AT1G62300.1	Atru.chr6.3220	AtruWRKY45	48.47	524	188	13	78	540	96	598	8e-142	427
AT1G62300.1	Atru.chr6.3354	AtruWRKY44	48.35	91	46	1	291	381	272	361	2e-25	109
AT1G62300.1	Atru.chr6.3354	AtruWRKY44	42.47	73	37	3	310	379	120	190	8e-11	64.3
AT1G62300.1	Atru.chr7.1919	AtruWRKY15	50.68	73	35	1	297	369	85	156	1e-17	81.6
AT1G62300.1	Atru.chr7.2542	AtruWRKY17	61.67	60	23	0	310	369	105	164	1e-22	98.2
AT1G62300.1	Atru.chr7.2657	AtruWRKY18	43.16	95	50	1	296	390	242	332	1e-17	84
AT1G62300.1	Atru.chr7.53	AtruWRKY16	49.35	77	38	1	296	372	336	411	5e-19	90.1
AT1G62300.1	Atru.chr7.53	AtruWRKY16	31.58	95	60	3	278	372	147	236	2e-06	50.4
AT1G62300.1	Atru.chr8.1995	AtruWRKY35	49.32	73	36	1	297	369	107	178	5e-15	75.9
AT1G62300.1	Atru.chr8.2350	AtruWRKY32	51.76	85	40	1	290	374	365	448	1e-23	104
AT1G62300.1	Atru.chr8.2350	AtruWRKY32	35.4	113	63	4	261	372	171	274	2e-13	72.4
AT1G62300.1	Atru.chr8.2526	AtruWRKY31	52.38	63	26	3	313	373	199	259	2e-13	70.5
AT1G62300.1	Atru.chr8.2579	AtruWRKY30	45.1	286	113	11	295	547	226	500	2e-50	184
AT1G62300.1	Atru.chr8.344	AtruWRKY34	54.32	81	36	1	294	374	351	430	5e-23	102
AT1G62300.1	Atru.chr8.344	AtruWRKY34	42.11	76	42	2	313	388	200	273	3e-10	62
AT1G62300.1	Atru.chr8.95	AtruWRKY33	36.67	90	54	2	281	367	118	207	2e-10	62
AT1G62300.1	Atru.chr9.2017	AtruWRKY39	46.58	73	36	2	297	367	125	196	2e-11	65.5
AT1G62300.1	Atru.chr9.2113	AtruWRKY38	44.71	85	46	1	299	382	148	232	7e-14	72.4
AT1G62300.1	Atru.chr9.2304	AtruWRKY40	82.05	78	14	0	295	372	163	240	1e-41	157
AT1G64000.1	Atru.chr1.252	AtruWRKY37	40.63	96	48	3	81	168	112	206	9e-16	73.2
AT1G64000.1	Atru.chr1.2580	AtruWRKY36	58.97	78	32	0	93	170	399	476	1e-26	107
AT1G64000.1	Atru.chr1.2580	AtruWRKY36	55.17	58	25	1	114	171	242	298	8e-16	75.5
AT1G64000.1	Atru.chr10.1366	AtruWRKY27	66.2	71	24	0	101	171	158	228	3e-29	112
AT1G64000.1	Atru.chr10.1574	AtruWRKY26	50	58	28	1	115	171	42	99	3e-15	71.2
AT1G64000.1	Atru.chr10.2262	AtruWRKY28	43.12	109	57	2	68	171	292	400	5e-22	94
AT1G64000.1	Atru.chr10.2411	AtruWRKY29	42.48	113	57	4	73	177	124	236	1e-24	99
AT1G64000.1	Atru.chr10.684	AtruWRKY25	43.53	85	45	3	90	171	229	313	2e-16	77
AT1G64000.1	Atru.chr11.1669	AtruWRKY13	58.02	81	34	0	90	170	134	214	2e-27	107
AT1G64000.1	Atru.chr11.1674	AtruWRKY12	58.23	79	33	0	90	168	134	212	4e-28	108
AT1G64000.1	Atru.chr11.1706	AtruWRKY11	61.84	76	29	0	95	170	390	465	6e-28	110
AT1G64000.1	Atru.chr11.1706	AtruWRKY11	54.1	61	27	1	110	170	233	292	7e-15	72.4
AT1G64000.1	Atru.chr11.1895	AtruWRKY10	40	115	53	3	58	171	230	329	2e-20	89
AT1G64000.1	Atru.chr12.1782	AtruWRKY53	52.56	78	37	0	93	170	474	551	1e-22	96.3
AT1G64000.1	Atru.chr12.1782	AtruWRKY53	53.45	58	26	1	114	171	273	329	2e-15	74.7
AT1G64000.1	Atru.chr12.201_Atru.chr12.202	AtruWRKY54	45	60	30	1	112	168	141	200	2e-12	64.3
AT1G64000.1	Atru.chr12.203	AtruWRKY52	55.93	59	23	1	114	169	186	244	9e-15	71.2
AT1G64000.1	Atru.chr13.744	AtruWRKY19	38.82	85	51	1	87	170	276	360	6e-17	77.8
AT1G64000.1	Atru.chr2.3488	AtruWRKY23	48.81	84	39	2	92	171	278	361	8e-21	90.1
AT1G64000.1	Atru.chr2.3616	AtruWRKY21	60	70	28	0	101	170	374	443	1e-24	101
AT1G64000.1	Atru.chr2.3616	AtruWRKY21	53.45	58	26	1	114	171	221	277	1e-14	72
AT1G64000.1	Atru.chr2.3873	AtruWRKY24	56.94	72	27	1	99	170	1	68	8e-23	89
AT1G64000.1	Atru.chr2.3906	AtruWRKY20	56.58	76	33	0	95	170	514	589	2e-24	100
AT1G64000.1	Atru.chr2.3906	AtruWRKY20	47.3	74	34	2	114	183	319	391	6e-16	76.3
AT1G64000.1	Atru.chr2.840	AtruWRKY22	36.47	85	53	1	87	170	262	346	4e-15	72.4
AT1G64000.1	Atru.chr3.2384	AtruWRKY51	39.34	61	33	1	114	170	36	96	2e-10	55.8
AT1G64000.1	Atru.chr3.267	AtruWRKY50	40	85	50	1	87	170	245	329	4e-17	77.8
AT1G64000.1	Atru.chr4.3047	AtruWRKY43	67.61	71	23	0	101	171	234	304	4e-29	112
AT1G64000.1	Atru.chr4.410	AtruWRKY41	45.61	114	56	2	76	183	64	177	5e-29	108
AT1G64000.1	Atru.chr4.480	AtruWRKY42	62.82	78	29	0	93	170	131	208	8e-30	111
AT1G64000.1	Atru.chr5.112	AtruWRKY1	66.28	86	28	1	89	173	129	214	1e-33	122
AT1G64000.1	Atru.chr5.1597	AtruWRKY9	29.22	154	79	3	47	170	181	334	5e-17	77.4
AT1G64000.1	Atru.chr5.562	AtruWRKY8	34.26	108	67	3	79	185	153	257	3e-14	70.1
AT1G64000.1	Atru.chr5.580	AtruWRKY2	34.26	108	67	3	79	185	153	257	3e-14	70.1
AT1G64000.1	Atru.chr5.585	AtruWRKY5	48.48	66	30	1	73	134	89	154	3e-13	66.2
AT1G64000.1	Atru.chr5.640	AtruWRKY3	37	100	55	2	77	168	81	180	5e-14	69.3
AT1G64000.1	Atru.chr5.856	AtruWRKY6	45	100	51	2	76	171	90	189	9e-23	94
AT1G64000.1	Atru.chr5.965	AtruWRKY7	67.61	71	23	0	101	171	142	212	4e-29	111
AT1G64000.1	Atru.chr5.983	AtruWRKY4	48.61	72	36	1	115	185	54	125	1e-17	78.2
AT1G64000.1	Atru.chr6.1003	AtruWRKY49	51.39	72	34	1	101	171	235	306	2e-19	84.7
AT1G64000.1	Atru.chr6.1828	AtruWRKY46	53.15	111	52	0	76	186	65	175	3e-36	127
AT1G64000.1	Atru.chr6.2076	AtruWRKY48	57.47	87	32	1	102	183	180	266	4e-28	108
AT1G64000.1	Atru.chr6.2590	AtruWRKY47	64.37	87	31	0	102	188	110	196	1e-35	126
AT1G64000.1	Atru.chr6.3220	AtruWRKY45	48.81	84	42	1	89	171	328	411	5e-22	94
AT1G64000.1	Atru.chr6.3354	AtruWRKY44	46.51	86	46	0	85	170	264	349	1e-21	92.4
AT1G64000.1	Atru.chr6.3354	AtruWRKY44	53.33	60	27	1	112	171	120	178	6e-13	66.6
AT1G64000.1	Atru.chr7.1919	AtruWRKY15	56.58	76	33	0	95	170	81	156	3e-27	103
AT1G64000.1	Atru.chr7.2541	AtruWRKY14	57.97	69	27	2	115	181	176	244	3e-21	89.4
AT1G64000.1	Atru.chr7.2542	AtruWRKY17	46.59	88	38	3	92	170	77	164	2e-17	77.8
AT1G64000.1	Atru.chr7.2657	AtruWRKY18	37.25	102	60	2	70	170	217	315	9e-18	79.3
AT1G64000.1	Atru.chr7.53	AtruWRKY16	48.57	70	36	0	101	170	339	408	1e-18	83.2
AT1G64000.1	Atru.chr7.53	AtruWRKY16	43.1	58	32	1	113	170	177	233	5e-09	54.7
AT1G64000.1	Atru.chr8.1995	AtruWRKY35	57.14	63	27	0	108	170	116	178	2e-21	89.4
AT1G64000.1	Atru.chr8.2350	AtruWRKY32	60	80	32	0	91	170	364	443	4e-27	108
AT1G64000.1	Atru.chr8.2350	AtruWRKY32	47.22	72	36	2	100	171	203	272	3e-15	73.6
AT1G64000.1	Atru.chr8.2526	AtruWRKY31	55.36	56	24	1	115	170	199	253	2e-15	72
AT1G64000.1	Atru.chr8.2579	AtruWRKY30	46.67	90	43	2	83	171	216	301	1e-20	89.7
AT1G64000.1	Atru.chr8.344	AtruWRKY34	41.5	147	75	3	35	170	279	425	3e-29	113
AT1G64000.1	Atru.chr8.344	AtruWRKY34	52.63	57	26	1	114	170	199	254	3e-14	70.5
AT1G64000.1	Atru.chr8.95	AtruWRKY33	46.38	69	32	2	112	177	148	214	1e-14	70.5
AT1G64000.1	Atru.chr9.2017	AtruWRKY39	42.39	92	48	3	81	168	106	196	9e-16	73.9
AT1G64000.1	Atru.chr9.2113	AtruWRKY38	37.8	82	45	2	90	170	143	219	3e-12	63.9
AT1G64000.1	Atru.chr9.2304	AtruWRKY40	54.17	72	32	1	101	171	167	238	2e-20	89
AT1G66550.1	Atru.chr1.252	AtruWRKY37	33.82	136	75	3	32	167	88	208	5e-17	77.8
AT1G66550.1	Atru.chr1.2580	AtruWRKY36	41.38	58	30	2	108	165	242	295	2e-08	54.3
AT1G66550.1	Atru.chr1.2580	AtruWRKY36	41.38	58	31	1	108	165	420	474	4e-08	53.1
AT1G66550.1	Atru.chr10.1366	AtruWRKY27	49.12	57	26	1	109	165	172	225	1e-11	63.2
AT1G66550.1	Atru.chr10.1574	AtruWRKY26	32.99	97	62	2	70	165	2	96	2e-10	58.5
AT1G66550.1	Atru.chr10.2262	AtruWRKY28	43.94	66	33	2	102	165	334	397	5e-09	55.8
AT1G66550.1	Atru.chr10.2411	AtruWRKY29	35.48	62	38	1	104	165	168	227	1e-07	52
AT1G66550.1	Atru.chr10.684	AtruWRKY25	34.58	107	63	3	59	165	211	310	4e-13	68.2
AT1G66550.1	Atru.chr11.1669	AtruWRKY13	49.12	57	26	1	109	165	159	212	8e-11	60.8
AT1G66550.1	Atru.chr11.1674	AtruWRKY12	36.46	96	54	2	109	200	159	251	8e-11	60.5
AT1G66550.1	Atru.chr11.1706	AtruWRKY11	34.94	83	51	1	108	190	409	488	2e-11	62.8
AT1G66550.1	Atru.chr11.1706	AtruWRKY11	41.38	58	30	2	108	165	237	290	3e-07	50.8
AT1G66550.1	Atru.chr11.1895	AtruWRKY10	38.54	96	55	2	70	165	235	326	4e-10	59.3
AT1G66550.1	Atru.chr12.1782	AtruWRKY53	44.83	58	29	1	108	165	495	549	1e-09	58.2
AT1G66550.1	Atru.chr12.1782	AtruWRKY53	36.25	80	46	3	109	187	274	349	1e-08	55.1
AT1G66550.1	Atru.chr12.201_Atru.chr12.202	AtruWRKY54	30.69	189	107	5	4	169	17	204	2e-21	91.7
AT1G66550.1	Atru.chr12.203	AtruWRKY52	52.46	61	29	0	107	167	185	245	1e-15	74.7
AT1G66550.1	Atru.chr13.744	AtruWRKY19	47.06	68	33	2	107	174	302	366	1e-12	66.2
AT1G66550.1	Atru.chr2.3488	AtruWRKY23	45.61	57	29	1	109	165	304	358	1e-08	54.7
AT1G66550.1	Atru.chr2.3616	AtruWRKY21	43.1	58	30	1	108	165	387	441	7e-10	58.5
AT1G66550.1	Atru.chr2.3616	AtruWRKY21	37.1	62	35	2	104	165	217	274	8e-07	49.3
AT1G66550.1	Atru.chr2.3873	AtruWRKY24	42.19	64	34	1	102	165	6	66	2e-10	55.8
AT1G66550.1	Atru.chr2.3906	AtruWRKY20	43.1	58	30	1	108	165	533	587	6e-09	55.8
AT1G66550.1	Atru.chr2.3906	AtruWRKY20	48.78	41	18	1	109	149	320	357	5e-08	53.1
AT1G66550.1	Atru.chr2.840	AtruWRKY22	44.07	59	31	1	107	165	288	344	1e-09	57.4
AT1G66550.1	Atru.chr3.2384	AtruWRKY51	43.48	46	23	1	103	148	31	73	2e-06	45.8
AT1G66550.1	Atru.chr3.267	AtruWRKY50	45.76	59	30	1	107	165	271	327	1e-10	60.8
AT1G66550.1	Atru.chr4.3047	AtruWRKY43	51.72	58	25	1	108	165	247	301	1e-13	69.3
AT1G66550.1	Atru.chr4.410	AtruWRKY41	38.67	75	43	1	91	165	89	160	1e-10	58.9
AT1G66550.1	Atru.chr4.480	AtruWRKY42	48.28	58	27	1	108	165	152	206	1e-13	67.4
AT1G66550.1	Atru.chr5.112	AtruWRKY1	48.28	58	27	1	108	165	154	208	1e-12	64.7
AT1G66550.1	Atru.chr5.1597	AtruWRKY9	44.07	59	31	1	107	165	276	332	4e-10	58.9
AT1G66550.1	Atru.chr5.562	AtruWRKY8	33.33	102	53	3	66	165	152	240	2e-10	60.1
AT1G66550.1	Atru.chr5.580	AtruWRKY2	33.33	102	53	3	66	165	152	240	2e-10	60.1
AT1G66550.1	Atru.chr5.640	AtruWRKY3	41.76	91	39	3	78	167	105	182	2e-15	74.3
AT1G66550.1	Atru.chr5.856	AtruWRKY6	44.83	58	30	1	108	165	131	186	2e-08	53.9
AT1G66550.1	Atru.chr5.965	AtruWRKY7	49.12	57	26	1	109	165	156	209	4e-12	64.7
AT1G66550.1	Atru.chr5.983	AtruWRKY4	44.07	59	31	1	107	165	52	108	6e-10	57.8
AT1G66550.1	Atru.chr6.1003	AtruWRKY49	46.55	58	29	1	108	165	248	303	9e-09	55.1
AT1G66550.1	Atru.chr6.1828	AtruWRKY46	45.76	59	29	1	108	166	103	158	2e-11	60.8
AT1G66550.1	Atru.chr6.2076	AtruWRKY48	49.12	57	26	1	109	165	193	246	9e-12	63.9
AT1G66550.1	Atru.chr6.2590	AtruWRKY47	45.76	59	29	1	108	166	122	177	8e-12	62
AT1G66550.1	Atru.chr6.3220	AtruWRKY45	43.94	66	33	2	102	165	345	408	1e-09	57.8
AT1G66550.1	Atru.chr6.3354	AtruWRKY44	41.38	58	31	1	108	165	293	347	1e-08	54.7
AT1G66550.1	Atru.chr6.3354	AtruWRKY44	40.35	57	30	2	109	165	123	175	3e-07	50.8
AT1G66550.1	Atru.chr7.1919	AtruWRKY15	43.1	58	30	1	108	165	100	154	5e-10	56.6
AT1G66550.1	Atru.chr7.2541	AtruWRKY14	42.11	57	31	1	109	165	176	230	7e-10	58.2
AT1G66550.1	Atru.chr7.2542	AtruWRKY17	33.33	96	52	3	96	184	95	185	1e-08	54.3
AT1G66550.1	Atru.chr7.2657	AtruWRKY18	33.33	111	63	3	66	175	223	323	4e-11	61.6
AT1G66550.1	Atru.chr7.53	AtruWRKY16	43.1	58	30	1	108	165	352	406	5e-08	53.1
AT1G66550.1	Atru.chr7.53	AtruWRKY16	47.37	38	17	1	108	145	178	212	9e-06	45.8
AT1G66550.1	Atru.chr8.1995	AtruWRKY35	27.27	165	87	5	15	170	41	181	1e-10	60.5
AT1G66550.1	Atru.chr8.2350	AtruWRKY32	35.48	93	49	3	108	194	387	474	2e-08	54.3
AT1G66550.1	Atru.chr8.2350	AtruWRKY32	31.75	126	66	5	48	165	156	269	7e-08	52.4
AT1G66550.1	Atru.chr8.2526	AtruWRKY31	42.11	57	29	2	109	165	199	251	1e-08	53.9
AT1G66550.1	Atru.chr8.2579	AtruWRKY30	47.69	65	30	2	101	165	238	298	6e-10	58.9
AT1G66550.1	Atru.chr8.344	AtruWRKY34	35.05	97	56	2	108	204	369	458	2e-13	68.9
AT1G66550.1	Atru.chr8.344	AtruWRKY34	44	50	25	1	104	153	195	241	3e-08	53.9
AT1G66550.1	Atru.chr8.95	AtruWRKY33	32.32	198	94	7	8	168	16	210	2e-20	88.2
AT1G66550.1	Atru.chr9.2017	AtruWRKY39	50.68	73	35	1	96	167	126	198	2e-18	82.8
AT1G66550.1	Atru.chr9.2113	AtruWRKY38	35.87	92	42	3	78	165	139	217	4e-09	55.8
AT1G66550.1	Atru.chr9.2304	AtruWRKY40	46.15	65	31	2	101	165	175	235	7e-09	55.5
AT1G66560.1	Atru.chr1.252	AtruWRKY37	50	60	30	0	103	162	149	208	3e-14	70.1
AT1G66560.1	Atru.chr1.2580	AtruWRKY36	46.55	58	28	1	103	160	420	474	5e-10	58.9
AT1G66560.1	Atru.chr1.2580	AtruWRKY36	43.1	58	29	2	103	160	242	295	3e-08	53.5
AT1G66560.1	Atru.chr10.1366	AtruWRKY27	51.72	58	25	1	103	160	171	225	1e-13	68.6
AT1G66560.1	Atru.chr10.1574	AtruWRKY26	43.84	73	39	1	88	160	26	96	4e-12	63.5
AT1G66560.1	Atru.chr10.2262	AtruWRKY28	47.76	67	33	1	94	160	333	397	3e-11	62.4
AT1G66560.1	Atru.chr10.2411	AtruWRKY29	40.35	57	32	1	104	160	173	227	9e-09	54.7
AT1G66560.1	Atru.chr10.684	AtruWRKY25	49.15	59	28	1	102	160	254	310	1e-11	63.5
AT1G66560.1	Atru.chr11.1669	AtruWRKY13	37.93	87	51	1	103	189	158	241	3e-13	67.8
AT1G66560.1	Atru.chr11.1674	AtruWRKY12	49.15	59	27	1	103	161	158	213	8e-13	65.9
AT1G66560.1	Atru.chr11.1706	AtruWRKY11	34.02	97	61	1	103	199	409	502	1e-13	69.7
AT1G66560.1	Atru.chr11.1706	AtruWRKY11	43.1	58	29	2	103	160	237	290	4e-08	53.1
AT1G66560.1	Atru.chr11.1895	AtruWRKY10	50	58	27	1	103	160	271	326	1e-10	60.8
AT1G66560.1	Atru.chr12.1782	AtruWRKY53	42.86	70	37	1	103	172	495	561	7e-12	64.3
AT1G66560.1	Atru.chr12.1782	AtruWRKY53	37.65	85	48	3	103	186	273	353	5e-10	58.9
AT1G66560.1	Atru.chr12.201_Atru.chr12.202	AtruWRKY54	30.85	188	103	5	4	164	17	204	6e-20	86.7
AT1G66560.1	Atru.chr12.203	AtruWRKY52	38.18	110	61	1	98	200	174	283	1e-17	80.9
AT1G66560.1	Atru.chr13.744	AtruWRKY19	47.06	68	33	2	102	169	302	366	2e-12	65.9
AT1G66560.1	Atru.chr2.3488	AtruWRKY23	49.12	57	27	1	104	160	304	358	2e-10	59.7
AT1G66560.1	Atru.chr2.3616	AtruWRKY21	48.28	58	27	1	103	160	387	441	1e-11	63.9
AT1G66560.1	Atru.chr2.3616	AtruWRKY21	36.76	68	39	2	93	160	211	274	2e-08	53.9
AT1G66560.1	Atru.chr2.3873	AtruWRKY24	41.79	67	36	1	94	160	3	66	7e-12	59.7
AT1G66560.1	Atru.chr2.3906	AtruWRKY20	48.28	58	27	1	103	160	533	587	8e-11	61.2
AT1G66560.1	Atru.chr2.3906	AtruWRKY20	41.38	58	30	2	103	160	319	372	7e-09	55.5
AT1G66560.1	Atru.chr2.840	AtruWRKY22	45.76	59	30	1	102	160	288	344	3e-10	59.3
AT1G66560.1	Atru.chr3.2384	AtruWRKY51	45.24	42	20	1	102	143	35	73	3e-06	45.4
AT1G66560.1	Atru.chr3.267	AtruWRKY50	47.46	59	29	1	102	160	271	327	2e-11	62.8
AT1G66560.1	Atru.chr4.3047	AtruWRKY43	53.45	58	24	1	103	160	247	301	1e-14	72
AT1G66560.1	Atru.chr4.410	AtruWRKY41	44.12	68	35	1	93	160	96	160	4e-12	62.8
AT1G66560.1	Atru.chr4.480	AtruWRKY42	48.28	58	27	1	103	160	152	206	2e-13	67
AT1G66560.1	Atru.chr5.112	AtruWRKY1	48.28	58	27	1	103	160	154	208	1e-12	64.7
AT1G66560.1	Atru.chr5.1597	AtruWRKY9	45.76	59	30	1	102	160	276	332	7e-11	60.8
AT1G66560.1	Atru.chr5.562	AtruWRKY8	42.67	75	41	1	104	178	186	258	1e-11	63.2
AT1G66560.1	Atru.chr5.580	AtruWRKY2	42.67	75	41	1	104	178	186	258	1e-11	63.2
AT1G66560.1	Atru.chr5.640	AtruWRKY3	29.95	187	101	5	10	167	7	192	5e-16	76.3
AT1G66560.1	Atru.chr5.856	AtruWRKY6	46.27	67	34	1	94	160	122	186	3e-10	59.3
AT1G66560.1	Atru.chr5.965	AtruWRKY7	50	58	26	1	103	160	155	209	7e-14	69.3
AT1G66560.1	Atru.chr5.983	AtruWRKY4	36.47	85	49	2	87	171	40	119	6e-10	57.8
AT1G66560.1	Atru.chr6.1003	AtruWRKY49	36	100	57	2	61	160	211	303	6e-10	58.5
AT1G66560.1	Atru.chr6.1828	AtruWRKY46	47.46	59	28	1	103	161	103	158	3e-13	65.9
AT1G66560.1	Atru.chr6.2076	AtruWRKY48	51.72	58	25	1	103	160	192	246	8e-14	69.7
AT1G66560.1	Atru.chr6.2590	AtruWRKY47	47.46	59	28	1	103	161	122	177	4e-13	65.5
AT1G66560.1	Atru.chr6.3220	AtruWRKY45	46.27	67	34	1	94	160	344	408	2e-11	63.2
AT1G66560.1	Atru.chr6.3354	AtruWRKY44	41.38	58	31	1	103	160	293	347	9e-09	55.1
AT1G66560.1	Atru.chr6.3354	AtruWRKY44	38.6	57	31	2	104	160	123	175	8e-08	52.4
AT1G66560.1	Atru.chr7.1919	AtruWRKY15	42.19	64	34	1	103	166	100	160	1e-11	60.8
AT1G66560.1	Atru.chr7.2541	AtruWRKY14	43.86	57	30	1	104	160	176	230	1e-10	60.5
AT1G66560.1	Atru.chr7.2542	AtruWRKY17	42.11	57	31	1	104	160	108	162	5e-08	52.4
AT1G66560.1	Atru.chr7.2657	AtruWRKY18	45.21	73	38	1	102	174	257	327	7e-14	69.7
AT1G66560.1	Atru.chr7.53	AtruWRKY16	47.37	57	27	1	104	160	353	406	8e-10	58.2
AT1G66560.1	Atru.chr7.53	AtruWRKY16	48.65	37	16	1	104	140	179	212	7e-06	46.2
AT1G66560.1	Atru.chr8.1995	AtruWRKY35	47.46	59	28	1	103	161	122	177	2e-11	62.8
AT1G66560.1	Atru.chr8.2350	AtruWRKY32	41.43	70	38	1	103	172	387	453	9e-10	58.2
AT1G66560.1	Atru.chr8.2350	AtruWRKY32	33.33	96	56	4	65	160	182	269	7e-08	52.4
AT1G66560.1	Atru.chr8.2526	AtruWRKY31	44.26	61	29	3	101	160	195	251	6e-09	55.1
AT1G66560.1	Atru.chr8.2579	AtruWRKY30	50	62	29	1	99	160	239	298	1e-11	63.5
AT1G66560.1	Atru.chr8.344	AtruWRKY34	43.06	72	38	1	103	174	369	437	2e-14	72.4
AT1G66560.1	Atru.chr8.344	AtruWRKY34	52.17	46	19	1	103	148	199	241	3e-09	56.2
AT1G66560.1	Atru.chr8.95	AtruWRKY33	32.32	198	91	5	9	165	17	212	9e-22	92.4
AT1G66560.1	Atru.chr9.2017	AtruWRKY39	53.33	60	28	0	103	162	139	198	8e-17	78.2
AT1G66560.1	Atru.chr9.2113	AtruWRKY38	50.88	57	26	1	104	160	163	217	2e-11	62.8
AT1G66560.1	Atru.chr9.2304	AtruWRKY40	48.39	62	30	1	99	160	176	235	2e-10	60.1
AT1G66600.1	Atru.chr1.252	AtruWRKY37	52.46	61	29	0	102	162	148	208	2e-15	73.2
AT1G66600.1	Atru.chr1.2580	AtruWRKY36	40	60	32	2	101	160	240	295	2e-07	51.2
AT1G66600.1	Atru.chr1.2580	AtruWRKY36	40.68	59	32	1	102	160	419	474	3e-07	50.4
AT1G66600.1	Atru.chr10.1366	AtruWRKY27	50.85	59	26	1	102	160	170	225	8e-12	63.5
AT1G66600.1	Atru.chr10.1574	AtruWRKY26	37.21	86	50	2	77	160	13	96	2e-08	53.1
AT1G66600.1	Atru.chr10.2262	AtruWRKY28	43.28	67	36	1	94	160	333	397	3e-08	53.5
AT1G66600.1	Atru.chr10.2411	AtruWRKY29	37.29	59	35	1	102	160	171	227	3e-07	50.1
AT1G66600.1	Atru.chr10.684	AtruWRKY25	34.31	102	65	1	59	160	211	310	3e-09	56.2
AT1G66600.1	Atru.chr11.1669	AtruWRKY13	46.15	65	32	1	102	166	157	218	2e-11	62
AT1G66600.1	Atru.chr11.1674	AtruWRKY12	47.46	59	28	1	102	160	157	212	1e-10	59.3
AT1G66600.1	Atru.chr11.1706	AtruWRKY11	30.61	98	65	1	102	199	408	502	2e-10	59.7
AT1G66600.1	Atru.chr11.1706	AtruWRKY11	43.1	58	29	2	103	160	237	290	1e-07	52
AT1G66600.1	Atru.chr11.1895	AtruWRKY10	44.07	59	31	1	102	160	270	326	7e-08	52.4
AT1G66600.1	Atru.chr12.1782	AtruWRKY53	36.47	85	49	3	103	186	273	353	4e-09	55.8
AT1G66600.1	Atru.chr12.1782	AtruWRKY53	36.62	71	42	1	102	172	494	561	3e-08	53.5
AT1G66600.1	Atru.chr12.201_Atru.chr12.202	AtruWRKY54	32.11	190	98	5	4	164	17	204	8e-20	86.3
AT1G66600.1	Atru.chr12.203	AtruWRKY52	37.74	106	59	1	98	196	174	279	1e-16	77.8
AT1G66600.1	Atru.chr13.744	AtruWRKY19	37.23	94	52	3	77	170	281	367	4e-11	61.6
AT1G66600.1	Atru.chr2.3488	AtruWRKY23	42.37	59	32	1	102	160	302	358	3e-07	50.1
AT1G66600.1	Atru.chr2.3616	AtruWRKY21	42.37	59	31	1	102	160	386	441	7e-09	55.1
AT1G66600.1	Atru.chr2.3616	AtruWRKY21	35.29	68	40	2	93	160	211	274	7e-07	49.3
AT1G66600.1	Atru.chr2.3873	AtruWRKY24	41.38	58	31	1	103	160	12	66	3e-08	50.1
AT1G66600.1	Atru.chr2.3906	AtruWRKY20	42.37	59	31	1	102	160	532	587	1e-07	51.6
AT1G66600.1	Atru.chr2.3906	AtruWRKY20	48.78	41	18	1	103	143	319	356	1e-07	51.6
AT1G66600.1	Atru.chr2.840	AtruWRKY22	42.11	57	31	1	104	160	290	344	2e-07	50.8
AT1G66600.1	Atru.chr3.267	AtruWRKY50	37.97	79	43	2	82	160	255	327	3e-09	56.2
AT1G66600.1	Atru.chr4.3047	AtruWRKY43	51.67	60	26	1	102	161	246	302	3e-13	68.2
AT1G66600.1	Atru.chr4.410	AtruWRKY41	43.33	60	31	1	102	161	105	161	1e-09	55.8
AT1G66600.1	Atru.chr4.480	AtruWRKY42	47.46	59	28	1	102	160	151	206	2e-12	63.9
AT1G66600.1	Atru.chr5.112	AtruWRKY1	49.15	59	27	1	102	160	153	208	1e-12	64.7
AT1G66600.1	Atru.chr5.1597	AtruWRKY9	42.11	57	31	1	104	160	278	332	5e-08	52.4
AT1G66600.1	Atru.chr5.562	AtruWRKY8	44.26	61	32	1	104	164	186	244	1e-09	57
AT1G66600.1	Atru.chr5.580	AtruWRKY2	44.26	61	32	1	104	164	186	244	1e-09	57
AT1G66600.1	Atru.chr5.640	AtruWRKY3	31.89	185	85	5	10	162	7	182	1e-18	83.6
AT1G66600.1	Atru.chr5.856	AtruWRKY6	41.79	67	37	1	94	160	122	186	2e-07	50.8
AT1G66600.1	Atru.chr5.965	AtruWRKY7	47.46	59	28	1	102	160	154	209	1e-11	62.8
AT1G66600.1	Atru.chr5.983	AtruWRKY4	38.24	68	40	1	104	171	54	119	4e-07	49.3
AT1G66600.1	Atru.chr6.1003	AtruWRKY49	42.37	59	32	1	102	160	247	303	6e-07	49.3
AT1G66600.1	Atru.chr6.1828	AtruWRKY46	43.33	60	31	1	102	161	102	158	7e-11	58.9
AT1G66600.1	Atru.chr6.2076	AtruWRKY48	50	60	27	1	101	160	190	246	3e-12	65.1
AT1G66600.1	Atru.chr6.2590	AtruWRKY47	46.67	60	29	1	102	161	121	177	1e-11	61.6
AT1G66600.1	Atru.chr6.3220	AtruWRKY45	41.79	67	37	1	94	160	344	408	2e-08	53.9
AT1G66600.1	Atru.chr6.3354	AtruWRKY44	38.98	59	32	2	102	160	121	175	6e-08	52.4
AT1G66600.1	Atru.chr6.3354	AtruWRKY44	38.98	59	33	1	102	160	292	347	5e-07	49.7
AT1G66600.1	Atru.chr7.1919	AtruWRKY15	45.76	59	29	1	102	160	99	154	3e-10	56.6
AT1G66600.1	Atru.chr7.2541	AtruWRKY14	40.98	61	34	1	100	160	172	230	2e-09	56.6
AT1G66600.1	Atru.chr7.2542	AtruWRKY17	38.98	59	34	1	102	160	106	162	2e-06	47.4
AT1G66600.1	Atru.chr7.2657	AtruWRKY18	42.25	71	39	1	104	174	259	327	5e-11	61.2
AT1G66600.1	Atru.chr7.53	AtruWRKY16	40.35	57	31	1	104	160	353	406	3e-06	47
AT1G66600.1	Atru.chr8.1995	AtruWRKY35	30.56	144	86	4	19	160	45	176	2e-09	57
AT1G66600.1	Atru.chr8.2350	AtruWRKY32	38.33	60	33	2	101	160	214	269	9e-07	48.9
AT1G66600.1	Atru.chr8.2350	AtruWRKY32	40.68	59	32	1	102	160	386	441	1e-06	48.5
AT1G66600.1	Atru.chr8.2526	AtruWRKY31	42.11	57	29	2	104	160	199	251	7e-08	51.6
AT1G66600.1	Atru.chr8.2579	AtruWRKY30	43.55	62	33	1	100	161	240	299	1e-08	54.7
AT1G66600.1	Atru.chr8.344	AtruWRKY34	35.62	73	44	1	102	174	368	437	2e-10	59.7
AT1G66600.1	Atru.chr8.344	AtruWRKY34	51.11	45	19	1	103	147	199	240	9e-09	54.7
AT1G66600.1	Atru.chr8.95	AtruWRKY33	61.76	68	25	1	96	163	144	210	6e-23	95.5
AT1G66600.1	Atru.chr9.2017	AtruWRKY39	42	100	48	3	63	162	109	198	3e-18	82.4
AT1G66600.1	Atru.chr9.2113	AtruWRKY38	45.61	57	29	1	104	160	163	217	4e-09	55.8
AT1G66600.1	Atru.chr9.2304	AtruWRKY40	42.62	61	33	1	100	160	177	235	2e-07	50.8
AT1G68150.1	Atru.chr1.252	AtruWRKY37	54.1	61	26	1	232	290	146	206	3e-12	65.9
AT1G68150.1	Atru.chr1.2580	AtruWRKY36	52.33	86	37	2	214	296	396	480	4e-23	100
AT1G68150.1	Atru.chr1.2580	AtruWRKY36	54.1	61	26	2	235	295	242	300	1e-14	74.7
AT1G68150.1	Atru.chr10.1366	AtruWRKY27	53.33	75	34	1	222	296	158	231	1e-21	93.6
AT1G68150.1	Atru.chr10.1574	AtruWRKY26	52.11	71	34	0	226	296	32	102	3e-20	88.2
AT1G68150.1	Atru.chr10.2262	AtruWRKY28	38.26	264	119	6	75	295	140	402	1e-44	163
AT1G68150.1	Atru.chr10.2411	AtruWRKY29	48	100	34	2	233	314	170	269	3e-25	104
AT1G68150.1	Atru.chr10.684	AtruWRKY25	50	70	35	0	240	309	260	329	7e-18	84.7
AT1G68150.1	Atru.chr11.1669	AtruWRKY13	48.65	74	37	1	219	292	142	214	2e-17	81.3
AT1G68150.1	Atru.chr11.1674	AtruWRKY12	48.61	72	36	1	219	290	142	212	3e-17	80.5
AT1G68150.1	Atru.chr11.1706	AtruWRKY11	51.19	84	40	1	222	305	396	478	5e-22	97.1
AT1G68150.1	Atru.chr11.1706	AtruWRKY11	34.78	115	63	5	192	296	184	296	1e-12	68.6
AT1G68150.1	Atru.chr11.1895	AtruWRKY10	38.93	280	108	8	74	296	59	332	5e-49	176
AT1G68150.1	Atru.chr12.1782	AtruWRKY53	45.08	122	57	3	176	297	445	556	9e-24	102
AT1G68150.1	Atru.chr12.1782	AtruWRKY53	52.38	63	28	2	233	295	271	331	2e-13	71.2
AT1G68150.1	Atru.chr12.201_Atru.chr12.202	AtruWRKY54	41.33	75	40	3	219	290	127	200	3e-08	54.7
AT1G68150.1	Atru.chr12.203	AtruWRKY52	40.26	77	37	2	235	309	186	255	5e-08	53.9
AT1G68150.1	Atru.chr13.744	AtruWRKY19	55.74	61	27	0	236	296	304	364	4e-18	84.7
AT1G68150.1	Atru.chr2.3488	AtruWRKY23	80.52	77	15	0	219	295	287	363	2e-41	153
AT1G68150.1	Atru.chr2.3616	AtruWRKY21	55.13	78	34	1	219	296	371	447	2e-22	98.6
AT1G68150.1	Atru.chr2.3616	AtruWRKY21	50.82	61	28	2	235	295	221	279	2e-11	65.5
AT1G68150.1	Atru.chr2.3873	AtruWRKY24	52.24	67	31	1	226	292	3	68	2e-16	73.9
AT1G68150.1	Atru.chr2.3906	AtruWRKY20	55.13	78	34	1	219	296	517	593	9e-23	99.8
AT1G68150.1	Atru.chr2.3906	AtruWRKY20	50	64	30	2	232	295	316	377	1e-11	65.9
AT1G68150.1	Atru.chr2.840	AtruWRKY22	63.16	57	21	0	236	292	290	346	5e-19	87
AT1G68150.1	Atru.chr3.267	AtruWRKY50	44.23	104	44	2	219	316	250	345	5e-19	86.7
AT1G68150.1	Atru.chr4.3047	AtruWRKY43	49.37	79	39	1	219	297	231	308	2e-21	94.4
AT1G68150.1	Atru.chr4.410	AtruWRKY41	50.67	75	36	1	221	295	92	165	6e-20	87
AT1G68150.1	Atru.chr4.480	AtruWRKY42	47.3	74	38	1	219	292	136	208	5e-16	76.3
AT1G68150.1	Atru.chr5.112	AtruWRKY1	48.65	74	37	1	219	292	138	210	7e-17	78.6
AT1G68150.1	Atru.chr5.1597	AtruWRKY9	64.91	57	20	0	236	292	278	334	3e-20	90.1
AT1G68150.1	Atru.chr5.562	AtruWRKY8	46.67	75	40	0	235	309	185	259	2e-17	82.4
AT1G68150.1	Atru.chr5.580	AtruWRKY2	46.67	75	40	0	235	309	185	259	2e-17	82.4
AT1G68150.1	Atru.chr5.640	AtruWRKY3	55.93	59	24	1	234	290	122	180	5e-12	66.2
AT1G68150.1	Atru.chr5.856	AtruWRKY6	81.82	77	14	0	219	295	115	191	9e-41	149
AT1G68150.1	Atru.chr5.965	AtruWRKY7	50	78	38	1	219	296	139	215	8e-21	91.3
AT1G68150.1	Atru.chr5.983	AtruWRKY4	56.67	60	26	0	236	295	54	113	5e-18	82.8
AT1G68150.1	Atru.chr6.1003	AtruWRKY49	37.82	386	181	11	27	360	1	379	5e-68	223
AT1G68150.1	Atru.chr6.1828	AtruWRKY46	45.33	75	40	1	219	293	87	160	9e-19	83.2
AT1G68150.1	Atru.chr6.2076	AtruWRKY48	41.6	125	66	5	223	346	180	298	6e-18	83.6
AT1G68150.1	Atru.chr6.2590	AtruWRKY47	50	72	35	1	223	294	110	180	9e-19	83.6
AT1G68150.1	Atru.chr6.3220	AtruWRKY45	71.82	110	27	1	219	324	337	446	1e-48	175
AT1G68150.1	Atru.chr6.3354	AtruWRKY44	51.16	86	41	1	220	305	278	362	6e-23	99.8
AT1G68150.1	Atru.chr6.3354	AtruWRKY44	46.67	60	30	2	234	293	121	178	3e-09	58.2
AT1G68150.1	Atru.chr7.1919	AtruWRKY15	50.68	73	35	1	220	292	85	156	6e-21	88.6
AT1G68150.1	Atru.chr7.2541	AtruWRKY14	65	60	21	0	236	295	176	235	1e-23	99.8
AT1G68150.1	Atru.chr7.2542	AtruWRKY17	45.87	109	52	3	230	335	102	206	2e-24	101
AT1G68150.1	Atru.chr7.2657	AtruWRKY18	60.38	53	21	0	240	292	263	315	1e-16	79.7
AT1G68150.1	Atru.chr7.53	AtruWRKY16	48.72	78	39	1	219	296	336	412	5e-20	90.9
AT1G68150.1	Atru.chr8.1995	AtruWRKY35	53.85	65	28	2	229	292	115	178	3e-15	75.5
AT1G68150.1	Atru.chr8.2350	AtruWRKY32	49.43	87	43	1	211	297	363	448	6e-23	99.8
AT1G68150.1	Atru.chr8.2350	AtruWRKY32	55	60	25	2	236	295	217	274	8e-15	75.5
AT1G68150.1	Atru.chr8.2526	AtruWRKY31	54.39	57	24	2	236	292	199	253	2e-13	69.3
AT1G68150.1	Atru.chr8.2579	AtruWRKY30	61.31	137	43	4	167	296	171	304	3e-48	173
AT1G68150.1	Atru.chr8.344	AtruWRKY34	49.43	87	43	1	222	308	356	441	7e-22	96.3
AT1G68150.1	Atru.chr8.344	AtruWRKY34	48.28	58	28	2	235	292	199	254	4e-09	57.4
AT1G68150.1	Atru.chr8.95	AtruWRKY33	49.15	59	28	1	234	290	149	207	1e-09	58.9
AT1G68150.1	Atru.chr9.2017	AtruWRKY39	46.58	73	36	2	220	290	125	196	9e-11	62.4
AT1G68150.1	Atru.chr9.2113	AtruWRKY38	40.45	89	52	1	218	305	144	232	1e-13	71.2
AT1G68150.1	Atru.chr9.2304	AtruWRKY40	43.57	241	91	7	101	296	1	241	1e-49	176
AT1G69310.1	Atru.chr1.252	AtruWRKY37	44.32	88	43	4	122	204	124	210	1e-13	69.3
AT1G69310.1	Atru.chr1.2580	AtruWRKY36	58.97	78	32	0	126	203	399	476	2e-25	106
AT1G69310.1	Atru.chr1.2580	AtruWRKY36	57.89	57	23	1	147	203	242	297	1e-13	70.5
AT1G69310.1	Atru.chr10.1366	AtruWRKY27	85.92	71	10	0	133	203	157	227	4e-38	139
AT1G69310.1	Atru.chr10.1574	AtruWRKY26	41.57	89	42	2	125	203	10	98	2e-16	75.9
AT1G69310.1	Atru.chr10.2262	AtruWRKY28	45.78	83	44	1	122	203	317	399	1e-19	89
AT1G69310.1	Atru.chr10.2411	AtruWRKY29	38.46	117	54	4	90	203	128	229	6e-17	79.3
AT1G69310.1	Atru.chr10.684	AtruWRKY25	38.33	120	66	3	88	203	197	312	4e-16	77.8
AT1G69310.1	Atru.chr11.1669	AtruWRKY13	50.81	307	98	14	12	286	15	300	1e-77	241
AT1G69310.1	Atru.chr11.1674	AtruWRKY12	50.56	269	78	11	30	286	39	264	4e-63	202
AT1G69310.1	Atru.chr11.1706	AtruWRKY11	49.56	113	52	1	96	203	353	465	3e-28	113
AT1G69310.1	Atru.chr11.1706	AtruWRKY11	60.34	58	22	1	147	204	237	293	3e-16	78.2
AT1G69310.1	Atru.chr11.1895	AtruWRKY10	37.4	123	65	2	93	203	206	328	2e-19	88.2
AT1G69310.1	Atru.chr12.1782	AtruWRKY53	41.09	129	64	2	117	233	465	593	5e-27	111
AT1G69310.1	Atru.chr12.1782	AtruWRKY53	31.55	168	107	3	38	203	167	328	3e-17	81.6
AT1G69310.1	Atru.chr12.201_Atru.chr12.202	AtruWRKY54	31.03	145	83	5	60	201	70	200	1e-12	66.6
AT1G69310.1	Atru.chr12.203	AtruWRKY52	53.97	63	25	2	147	205	186	248	4e-15	74.3
AT1G69310.1	Atru.chr13.744	AtruWRKY19	45.24	84	42	2	121	203	280	360	9e-17	79
AT1G69310.1	Atru.chr2.3488	AtruWRKY23	34.97	143	62	4	120	234	276	415	8e-20	89
AT1G69310.1	Atru.chr2.3616	AtruWRKY21	48.74	119	57	1	89	203	325	443	3e-28	114
AT1G69310.1	Atru.chr2.3616	AtruWRKY21	39.25	107	60	2	147	249	221	326	1e-14	73.6
AT1G69310.1	Atru.chr2.3873	AtruWRKY24	69.23	65	20	0	139	203	4	68	3e-24	94.7
AT1G69310.1	Atru.chr2.3906	AtruWRKY20	58.62	87	36	0	117	203	503	589	2e-27	112
AT1G69310.1	Atru.chr2.3906	AtruWRKY20	35.17	145	86	3	62	203	235	374	7e-17	80.5
AT1G69310.1	Atru.chr2.840	AtruWRKY22	51.67	60	28	1	148	206	290	349	1e-14	72.8
AT1G69310.1	Atru.chr3.2384	AtruWRKY51	36.75	117	56	5	147	259	36	138	2e-12	63.2
AT1G69310.1	Atru.chr3.267	AtruWRKY50	46.43	84	41	3	121	203	249	329	2e-17	80.5
AT1G69310.1	Atru.chr4.3047	AtruWRKY43	70.53	95	28	0	127	221	227	321	1e-39	144
AT1G69310.1	Atru.chr4.410	AtruWRKY41	54.22	83	38	0	123	205	82	164	4e-27	106
AT1G69310.1	Atru.chr4.480	AtruWRKY42	65.38	78	27	0	126	203	131	208	2e-32	121
AT1G69310.1	Atru.chr5.112	AtruWRKY1	57.58	99	42	0	105	203	112	210	6e-34	125
AT1G69310.1	Atru.chr5.1597	AtruWRKY9	43.53	85	47	1	123	206	253	337	8e-17	79
AT1G69310.1	Atru.chr5.562	AtruWRKY8	40	100	52	3	105	203	150	242	1e-15	75.9
AT1G69310.1	Atru.chr5.580	AtruWRKY2	40	100	52	3	105	203	150	242	1e-15	75.9
AT1G69310.1	Atru.chr5.585	AtruWRKY5	68.29	41	13	0	127	167	114	154	1e-11	63.9
AT1G69310.1	Atru.chr5.640	AtruWRKY3	53.97	63	25	2	146	204	122	184	3e-15	74.7
AT1G69310.1	Atru.chr5.856	AtruWRKY6	46.15	78	41	1	127	203	111	188	2e-18	84.3
AT1G69310.1	Atru.chr5.965	AtruWRKY7	83.12	77	13	0	127	203	135	211	3e-40	144
AT1G69310.1	Atru.chr5.983	AtruWRKY4	56.14	57	24	1	148	203	54	110	1e-14	71.6
AT1G69310.1	Atru.chr6.1003	AtruWRKY49	48.65	74	37	1	131	203	232	305	1e-17	82
AT1G69310.1	Atru.chr6.1828	AtruWRKY46	59.09	88	35	1	122	208	77	164	8e-31	115
AT1G69310.1	Atru.chr6.2076	AtruWRKY48	47.56	164	65	5	135	284	180	336	7e-38	138
AT1G69310.1	Atru.chr6.2590	AtruWRKY47	69.57	69	21	0	135	203	110	178	2e-29	112
AT1G69310.1	Atru.chr6.3220	AtruWRKY45	44.05	84	46	1	121	203	327	410	3e-19	87.8
AT1G69310.1	Atru.chr6.3354	AtruWRKY44	57.69	78	33	0	126	203	272	349	7e-24	101
AT1G69310.1	Atru.chr6.3354	AtruWRKY44	55.17	58	25	1	146	203	121	177	4e-13	68.6
AT1G69310.1	Atru.chr7.1919	AtruWRKY15	57.14	91	38	1	116	206	70	159	5e-29	110
AT1G69310.1	Atru.chr7.2541	AtruWRKY14	56.14	57	24	1	148	203	176	232	2e-18	83.2
AT1G69310.1	Atru.chr7.2542	AtruWRKY17	50.85	59	28	1	146	203	106	164	3e-16	76.3
AT1G69310.1	Atru.chr7.2657	AtruWRKY18	47.62	84	40	2	121	203	235	315	1e-18	83.6
AT1G69310.1	Atru.chr7.53	AtruWRKY16	50.68	73	36	0	131	203	336	408	2e-19	87.8
AT1G69310.1	Atru.chr7.53	AtruWRKY16	29.65	172	98	6	52	203	65	233	2e-09	57.8
AT1G69310.1	Atru.chr8.1995	AtruWRKY35	39.49	157	68	7	147	287	122	267	3e-24	100
AT1G69310.1	Atru.chr8.2350	AtruWRKY32	49.07	108	42	1	128	235	368	462	7e-26	107
AT1G69310.1	Atru.chr8.2350	AtruWRKY32	59.65	57	22	1	147	203	216	271	6e-14	71.2
AT1G69310.1	Atru.chr8.2526	AtruWRKY31	60.71	56	21	1	148	203	199	253	2e-16	76.6
AT1G69310.1	Atru.chr8.2579	AtruWRKY30	48.72	78	39	1	127	203	223	300	8e-20	89
AT1G69310.1	Atru.chr8.344	AtruWRKY34	34.72	193	110	4	29	205	235	427	6e-28	112
AT1G69310.1	Atru.chr8.344	AtruWRKY34	56.9	58	24	1	147	204	199	255	4e-16	77.8
AT1G69310.1	Atru.chr8.95	AtruWRKY33	37.18	78	46	1	146	220	149	226	9e-13	67.4
AT1G69310.1	Atru.chr9.2017	AtruWRKY39	40.23	87	44	2	123	201	110	196	2e-14	72.4
AT1G69310.1	Atru.chr9.2113	AtruWRKY38	43.68	87	42	3	119	203	138	219	2e-14	72
AT1G69310.1	Atru.chr9.2304	AtruWRKY40	42.11	114	56	3	98	203	126	237	2e-19	88.2
AT1G69810.1	Atru.chr1.252	AtruWRKY37	42.62	61	32	2	201	259	147	206	2e-07	52
AT1G69810.1	Atru.chr1.2580	AtruWRKY36	45.57	79	41	2	186	264	403	479	4e-17	82.8
AT1G69810.1	Atru.chr1.2580	AtruWRKY36	43.55	62	32	2	203	264	242	300	7e-11	63.5
AT1G69810.1	Atru.chr10.1366	AtruWRKY27	46.67	75	38	2	190	264	158	230	8e-16	77.4
AT1G69810.1	Atru.chr10.1574	AtruWRKY26	50.79	63	30	1	203	265	41	102	3e-15	74.3
AT1G69810.1	Atru.chr10.2262	AtruWRKY28	34.71	340	162	10	25	329	158	472	3e-35	136
AT1G69810.1	Atru.chr10.2411	AtruWRKY29	40.69	145	65	4	182	324	149	274	1e-24	102
AT1G69810.1	Atru.chr10.684	AtruWRKY25	37.62	101	55	2	188	281	233	332	6e-14	72.8
AT1G69810.1	Atru.chr11.1669	AtruWRKY13	32.5	160	97	4	177	335	132	281	6e-15	74.7
AT1G69810.1	Atru.chr11.1674	AtruWRKY12	38.78	98	55	3	177	274	132	224	1e-14	73.2
AT1G69810.1	Atru.chr11.1706	AtruWRKY11	31.61	155	89	5	135	277	334	483	1e-16	81.3
AT1G69810.1	Atru.chr11.1706	AtruWRKY11	35.71	98	50	3	199	286	233	327	1e-10	62.4
AT1G69810.1	Atru.chr11.1895	AtruWRKY10	40	385	162	14	23	347	71	446	8e-58	201
AT1G69810.1	Atru.chr12.1782	AtruWRKY53	40.4	99	56	3	167	264	458	554	1e-15	78.2
AT1G69810.1	Atru.chr12.1782	AtruWRKY53	32.74	113	61	3	162	274	244	341	6e-12	67
AT1G69810.1	Atru.chr12.201_Atru.chr12.202	AtruWRKY54	41.94	62	33	2	200	259	140	200	1e-07	52.8
AT1G69810.1	Atru.chr12.203	AtruWRKY52	40	80	43	3	203	280	186	262	3e-08	54.7
AT1G69810.1	Atru.chr13.744	AtruWRKY19	48.28	58	29	1	204	261	304	360	2e-12	67.4
AT1G69810.1	Atru.chr2.3488	AtruWRKY23	35.78	341	167	9	22	321	108	437	2e-40	151
AT1G69810.1	Atru.chr2.3616	AtruWRKY21	32.58	178	103	6	107	277	294	461	8e-19	87.8
AT1G69810.1	Atru.chr2.3616	AtruWRKY21	37.23	94	56	2	181	274	199	289	3e-13	70.9
AT1G69810.1	Atru.chr2.3873	AtruWRKY24	48.53	68	31	3	194	261	5	68	5e-11	59.3
AT1G69810.1	Atru.chr2.3906	AtruWRKY20	45.57	79	41	2	186	264	516	592	5e-17	82.8
AT1G69810.1	Atru.chr2.3906	AtruWRKY20	36.46	96	55	3	179	274	298	387	2e-10	62.4
AT1G69810.1	Atru.chr2.840	AtruWRKY22	43.37	83	38	2	187	261	265	346	5e-15	75.5
AT1G69810.1	Atru.chr3.267	AtruWRKY50	40.23	87	43	2	187	265	248	333	3e-13	70.1
AT1G69810.1	Atru.chr4.3047	AtruWRKY43	43.04	79	43	2	187	265	231	307	8e-15	75.5
AT1G69810.1	Atru.chr4.410	AtruWRKY41	35.71	112	65	4	153	264	61	165	4e-14	70.9
AT1G69810.1	Atru.chr4.480	AtruWRKY42	37.27	110	59	4	157	261	104	208	3e-15	74.3
AT1G69810.1	Atru.chr5.112	AtruWRKY1	43.42	76	41	2	186	261	137	210	2e-14	72
AT1G69810.1	Atru.chr5.1597	AtruWRKY9	45.78	83	36	2	187	261	253	334	9e-15	74.7
AT1G69810.1	Atru.chr5.562	AtruWRKY8	40.66	91	50	2	187	274	166	255	7e-15	75.1
AT1G69810.1	Atru.chr5.580	AtruWRKY2	40.66	91	50	2	187	274	166	255	7e-15	75.1
AT1G69810.1	Atru.chr5.640	AtruWRKY3	42.67	75	39	3	187	259	108	180	8e-11	62.8
AT1G69810.1	Atru.chr5.856	AtruWRKY6	51.16	172	76	4	161	329	93	259	4e-39	145
AT1G69810.1	Atru.chr5.965	AtruWRKY7	42.05	88	49	2	187	274	139	224	2e-15	75.9
AT1G69810.1	Atru.chr5.983	AtruWRKY4	49.18	61	30	1	204	264	54	113	3e-13	68.9
AT1G69810.1	Atru.chr6.1003	AtruWRKY49	33.2	244	133	6	35	265	83	309	3e-32	126
AT1G69810.1	Atru.chr6.1828	AtruWRKY46	41.56	77	43	2	186	262	86	160	8e-15	72.4
AT1G69810.1	Atru.chr6.2076	AtruWRKY48	36.49	148	69	6	202	335	191	327	3e-16	79
AT1G69810.1	Atru.chr6.2590	AtruWRKY47	51.61	62	28	2	202	263	121	180	2e-14	71.6
AT1G69810.1	Atru.chr6.3220	AtruWRKY45	54.04	161	45	4	186	329	336	484	5e-44	162
AT1G69810.1	Atru.chr6.3354	AtruWRKY44	45.65	92	46	3	190	279	280	369	2e-18	86.7
AT1G69810.1	Atru.chr6.3354	AtruWRKY44	42.62	61	32	2	202	262	121	178	4e-08	54.7
AT1G69810.1	Atru.chr7.1919	AtruWRKY15	45.95	74	38	2	188	261	85	156	3e-15	73.2
AT1G69810.1	Atru.chr7.2541	AtruWRKY14	49.37	79	38	2	187	264	158	235	1e-18	85.5
AT1G69810.1	Atru.chr7.2542	AtruWRKY17	49.35	77	36	2	187	261	89	164	2e-19	86.7
AT1G69810.1	Atru.chr7.2657	AtruWRKY18	43.42	76	40	2	208	283	263	335	3e-13	69.7
AT1G69810.1	Atru.chr7.53	AtruWRKY16	46.84	79	40	2	187	265	336	412	9e-16	78.2
AT1G69810.1	Atru.chr8.1995	AtruWRKY35	43.24	74	36	3	188	261	111	178	3e-11	63.9
AT1G69810.1	Atru.chr8.2350	AtruWRKY32	40.78	103	53	4	165	264	349	446	2e-17	83.6
AT1G69810.1	Atru.chr8.2350	AtruWRKY32	42.62	61	32	2	204	264	217	274	3e-10	61.6
AT1G69810.1	Atru.chr8.2526	AtruWRKY31	40.85	71	39	2	204	274	199	266	1e-11	64.7
AT1G69810.1	Atru.chr8.2579	AtruWRKY30	35.84	385	183	13	19	348	33	408	2e-49	177
AT1G69810.1	Atru.chr8.344	AtruWRKY34	43.01	93	49	3	186	276	352	442	3e-16	80.1
AT1G69810.1	Atru.chr8.344	AtruWRKY34	41.67	60	34	1	203	262	199	257	8e-09	56.6
AT1G69810.1	Atru.chr8.95	AtruWRKY33	37.8	82	46	3	182	259	127	207	3e-09	57.8
AT1G69810.1	Atru.chr9.2017	AtruWRKY39	45.95	74	36	3	188	259	125	196	1e-10	62.4
AT1G69810.1	Atru.chr9.2113	AtruWRKY38	41.41	99	55	3	190	287	148	244	7e-12	65.9
AT1G69810.1	Atru.chr9.2304	AtruWRKY40	39.02	328	142	10	35	322	3	312	6e-48	172
AT1G80590.1	Atru.chr1.252	AtruWRKY37	42.68	82	40	1	72	153	143	217	1e-14	70.9
AT1G80590.1	Atru.chr1.2580	AtruWRKY36	38.1	63	36	1	86	148	421	480	7e-08	52
AT1G80590.1	Atru.chr1.2580	AtruWRKY36	38.71	62	34	2	86	147	243	300	3e-06	47.4
AT1G80590.1	Atru.chr10.1366	AtruWRKY27	44.12	68	35	1	86	153	172	236	2e-11	62.4
AT1G80590.1	Atru.chr10.1574	AtruWRKY26	45.61	57	29	1	86	142	42	96	7e-09	53.9
AT1G80590.1	Atru.chr10.2262	AtruWRKY28	43.75	64	34	1	79	142	336	397	2e-08	53.5
AT1G80590.1	Atru.chr10.2411	AtruWRKY29	36	75	45	2	86	159	173	245	2e-09	56.2
AT1G80590.1	Atru.chr10.684	AtruWRKY25	45.61	57	29	1	86	142	256	310	4e-09	55.8
AT1G80590.1	Atru.chr11.1669	AtruWRKY13	49.12	57	26	1	86	142	159	212	9e-11	60.1
AT1G80590.1	Atru.chr11.1674	AtruWRKY12	37.39	115	55	5	86	199	159	257	6e-11	60.5
AT1G80590.1	Atru.chr11.1706	AtruWRKY11	36.62	71	42	1	86	156	410	477	1e-09	57
AT1G80590.1	Atru.chr11.1706	AtruWRKY11	40.32	62	33	2	86	147	238	295	4e-06	47
AT1G80590.1	Atru.chr11.1895	AtruWRKY10	39.24	79	38	2	64	142	258	326	2e-08	53.5
AT1G80590.1	Atru.chr12.1782	AtruWRKY53	42.65	68	36	1	86	153	496	560	3e-10	59.3
AT1G80590.1	Atru.chr12.1782	AtruWRKY53	35.37	82	47	3	86	167	274	349	6e-07	49.7
AT1G80590.1	Atru.chr12.201_Atru.chr12.202	AtruWRKY54	48.48	66	34	0	81	146	139	204	3e-17	78.6
AT1G80590.1	Atru.chr12.203	AtruWRKY52	46.15	65	35	0	86	150	187	251	1e-12	65.9
AT1G80590.1	Atru.chr13.744	AtruWRKY19	49.12	57	27	1	86	142	304	358	1e-10	60.5
AT1G80590.1	Atru.chr2.3488	AtruWRKY23	43.86	57	30	1	86	142	304	358	2e-07	51.2
AT1G80590.1	Atru.chr2.3616	AtruWRKY21	38.71	62	35	1	86	147	388	446	7e-09	55.1
AT1G80590.1	Atru.chr2.3616	AtruWRKY21	42	50	26	1	80	129	216	262	9e-06	45.8
AT1G80590.1	Atru.chr2.3873	AtruWRKY24	43.86	57	29	1	86	142	13	66	4e-09	52
AT1G80590.1	Atru.chr2.3906	AtruWRKY20	39.68	63	35	1	86	148	534	593	2e-08	53.5
AT1G80590.1	Atru.chr2.3906	AtruWRKY20	46.34	41	19	1	86	126	320	357	4e-06	47
AT1G80590.1	Atru.chr2.840	AtruWRKY22	45.61	57	29	1	86	142	290	344	3e-09	55.8
AT1G80590.1	Atru.chr3.267	AtruWRKY50	47.37	57	28	1	86	142	273	327	2e-10	59.3
AT1G80590.1	Atru.chr4.3047	AtruWRKY43	41.98	81	36	2	86	158	248	325	3e-14	70.9
AT1G80590.1	Atru.chr4.410	AtruWRKY41	43.55	62	32	1	86	147	107	165	5e-11	59.7
AT1G80590.1	Atru.chr4.480	AtruWRKY42	44.83	58	29	1	86	143	153	207	3e-11	60.5
AT1G80590.1	Atru.chr5.112	AtruWRKY1	45.61	57	28	1	86	142	155	208	2e-10	58.5
AT1G80590.1	Atru.chr5.1597	AtruWRKY9	45.61	57	29	1	86	142	278	332	8e-10	57.8
AT1G80590.1	Atru.chr5.562	AtruWRKY8	32.84	134	76	4	86	207	186	317	2e-11	62.4
AT1G80590.1	Atru.chr5.580	AtruWRKY2	32.84	134	76	4	86	207	186	317	2e-11	62.4
AT1G80590.1	Atru.chr5.640	AtruWRKY3	42.5	80	42	2	65	144	107	182	9e-14	69.3
AT1G80590.1	Atru.chr5.856	AtruWRKY6	36.84	76	44	2	67	142	115	186	2e-07	50.8
AT1G80590.1	Atru.chr5.965	AtruWRKY7	45.16	62	31	1	86	147	156	214	8e-12	63.2
AT1G80590.1	Atru.chr5.983	AtruWRKY4	43.55	62	33	1	86	147	54	113	1e-08	54.3
AT1G80590.1	Atru.chr6.1003	AtruWRKY49	35.71	98	52	3	46	142	216	303	3e-07	50.4
AT1G80590.1	Atru.chr6.1828	AtruWRKY46	39.66	58	32	1	86	143	104	158	2e-08	52
AT1G80590.1	Atru.chr6.2076	AtruWRKY48	44.29	70	36	1	86	155	193	259	7e-13	66.6
AT1G80590.1	Atru.chr6.2590	AtruWRKY47	41.38	58	31	1	86	143	123	177	5e-09	54.3
AT1G80590.1	Atru.chr6.3220	AtruWRKY45	31.68	101	67	1	59	159	327	425	2e-08	53.9
AT1G80590.1	Atru.chr6.3354	AtruWRKY44	38.71	62	35	1	86	147	294	352	5e-08	52.8
AT1G80590.1	Atru.chr7.1919	AtruWRKY15	43.86	57	29	1	86	142	101	154	1e-09	55.1
AT1G80590.1	Atru.chr7.2541	AtruWRKY14	39.71	68	39	1	81	148	171	236	1e-10	59.7
AT1G80590.1	Atru.chr7.2542	AtruWRKY17	35.9	78	48	1	65	142	87	162	1e-07	51.2
AT1G80590.1	Atru.chr7.2657	AtruWRKY18	42.86	77	41	2	86	162	259	332	2e-11	62
AT1G80590.1	Atru.chr7.53	AtruWRKY16	39.13	69	39	1	86	154	353	418	5e-08	52.4
AT1G80590.1	Atru.chr8.1995	AtruWRKY35	30.41	148	85	4	19	153	45	187	3e-12	64.7
AT1G80590.1	Atru.chr8.2350	AtruWRKY32	38.1	63	36	1	86	148	388	447	2e-07	50.4
AT1G80590.1	Atru.chr8.2526	AtruWRKY31	34.62	78	46	3	86	162	199	272	1e-06	48.1
AT1G80590.1	Atru.chr8.2579	AtruWRKY30	43.28	67	36	1	81	147	239	303	3e-09	56.2
AT1G80590.1	Atru.chr8.344	AtruWRKY34	44.44	63	32	1	86	148	370	429	6e-12	64.3
AT1G80590.1	Atru.chr8.344	AtruWRKY34	40.32	62	33	2	86	147	200	257	2e-06	48.1
AT1G80590.1	Atru.chr8.95	AtruWRKY33	48.1	79	40	1	67	145	133	210	2e-20	87.8
AT1G80590.1	Atru.chr9.2017	AtruWRKY39	52.54	59	28	0	86	144	140	198	2e-15	73.9
AT1G80590.1	Atru.chr9.2113	AtruWRKY38	40	75	43	1	86	160	163	235	8e-09	54.7
AT1G80590.1	Atru.chr9.2304	AtruWRKY40	37.8	82	47	2	61	142	158	235	3e-08	53.5
AT1G80840.1	Atru.chr1.252	AtruWRKY37	36	100	59	2	104	201	110	206	1e-09	57.8
AT1G80840.1	Atru.chr1.2580	AtruWRKY36	51.56	64	30	1	144	207	418	480	6e-19	86.7
AT1G80840.1	Atru.chr1.2580	AtruWRKY36	51.67	60	27	2	147	206	243	300	3e-14	72.8
AT1G80840.1	Atru.chr10.1366	AtruWRKY27	50	68	33	1	145	212	170	236	2e-21	92
AT1G80840.1	Atru.chr10.1574	AtruWRKY26	48.33	60	31	0	147	206	42	101	4e-16	75.5
AT1G80840.1	Atru.chr10.2262	AtruWRKY28	46.15	104	45	3	103	206	310	402	1e-23	101
AT1G80840.1	Atru.chr10.2411	AtruWRKY29	53.69	339	113	8	4	302	7	341	4e-103	308
AT1G80840.1	Atru.chr10.684	AtruWRKY25	45.33	75	41	0	143	217	252	326	5e-17	80.9
AT1G80840.1	Atru.chr11.1669	AtruWRKY13	52.54	59	27	1	145	203	157	214	2e-17	80.5
AT1G80840.1	Atru.chr11.1674	AtruWRKY12	52.63	57	26	1	145	201	157	212	2e-16	77
AT1G80840.1	Atru.chr11.1706	AtruWRKY11	29.44	231	124	9	9	220	273	483	3e-18	84.3
AT1G80840.1	Atru.chr11.1706	AtruWRKY11	43.21	81	42	3	147	225	238	316	2e-12	67.4
AT1G80840.1	Atru.chr11.1895	AtruWRKY10	58.46	65	27	0	142	206	267	331	3e-24	102
AT1G80840.1	Atru.chr12.1782	AtruWRKY53	43.82	89	44	2	144	232	493	575	5e-20	90.5
AT1G80840.1	Atru.chr12.1782	AtruWRKY53	50.82	61	28	2	146	206	273	331	3e-13	69.7
AT1G80840.1	Atru.chr12.201_Atru.chr12.202	AtruWRKY54	41.27	63	33	3	142	201	139	200	3e-07	50.4
AT1G80840.1	Atru.chr12.203	AtruWRKY52	38.46	65	38	1	139	201	179	243	7e-08	52.8
AT1G80840.1	Atru.chr13.744	AtruWRKY19	39.77	88	49	2	116	203	277	360	3e-16	77.8
AT1G80840.1	Atru.chr2.3488	AtruWRKY23	44.94	89	47	1	118	206	277	363	4e-23	99.4
AT1G80840.1	Atru.chr2.3616	AtruWRKY21	38.46	117	61	3	105	213	340	453	2e-20	91.3
AT1G80840.1	Atru.chr2.3616	AtruWRKY21	42.86	70	38	2	137	206	212	279	5e-12	65.9
AT1G80840.1	Atru.chr2.3873	AtruWRKY24	53.33	60	27	1	144	203	10	68	4e-17	74.7
AT1G80840.1	Atru.chr2.3906	AtruWRKY20	51.56	64	30	1	144	207	531	593	9e-19	86.7
AT1G80840.1	Atru.chr2.3906	AtruWRKY20	50.82	61	28	2	146	206	319	377	2e-12	67.4
AT1G80840.1	Atru.chr2.840	AtruWRKY22	50	60	30	0	144	203	287	346	3e-16	77.8
AT1G80840.1	Atru.chr3.2384	AtruWRKY51	38.03	71	39	3	146	212	36	105	4e-07	48.5
AT1G80840.1	Atru.chr3.267	AtruWRKY50	49.15	59	30	0	147	205	273	331	5e-17	79.7
AT1G80840.1	Atru.chr4.3047	AtruWRKY43	44.19	86	44	2	145	227	246	330	3e-20	90.1
AT1G80840.1	Atru.chr4.410	AtruWRKY41	39.62	106	58	3	101	206	66	165	3e-18	81.3
AT1G80840.1	Atru.chr4.480	AtruWRKY42	50.75	67	31	2	144	210	150	214	1e-16	76.6
AT1G80840.1	Atru.chr5.112	AtruWRKY1	50	60	29	1	144	203	152	210	6e-16	75.1
AT1G80840.1	Atru.chr5.1597	AtruWRKY9	37.31	134	66	5	78	208	222	340	2e-18	83.6
AT1G80840.1	Atru.chr5.562	AtruWRKY8	40.85	71	42	0	147	217	186	256	4e-15	74.7
AT1G80840.1	Atru.chr5.580	AtruWRKY2	40.85	71	42	0	147	217	186	256	4e-15	74.7
AT1G80840.1	Atru.chr5.640	AtruWRKY3	44.78	67	35	1	145	209	122	188	2e-10	60.5
AT1G80840.1	Atru.chr5.856	AtruWRKY6	31.02	245	105	6	106	291	93	332	1e-26	108
AT1G80840.1	Atru.chr5.965	AtruWRKY7	58.06	62	25	1	145	206	154	214	3e-21	91.7
AT1G80840.1	Atru.chr5.983	AtruWRKY4	50	60	30	0	147	206	54	113	1e-16	77.4
AT1G80840.1	Atru.chr6.1003	AtruWRKY49	61.29	62	24	0	145	206	247	308	5e-25	103
AT1G80840.1	Atru.chr6.1828	AtruWRKY46	40.7	86	50	1	126	211	83	167	3e-19	83.6
AT1G80840.1	Atru.chr6.2076	AtruWRKY48	48.53	68	34	1	145	212	191	257	3e-19	85.9
AT1G80840.1	Atru.chr6.2590	AtruWRKY47	48.33	60	30	1	144	203	120	178	2e-16	76.3
AT1G80840.1	Atru.chr6.3220	AtruWRKY45	51.14	88	38	2	119	206	331	413	1e-24	104
AT1G80840.1	Atru.chr6.3354	AtruWRKY44	52.38	63	29	1	144	206	291	352	4e-19	87
AT1G80840.1	Atru.chr6.3354	AtruWRKY44	47.54	61	30	2	144	204	120	178	2e-11	63.9
AT1G80840.1	Atru.chr7.1919	AtruWRKY15	42.86	84	42	3	120	203	79	156	8e-18	79
AT1G80840.1	Atru.chr7.2541	AtruWRKY14	45.52	290	141	8	18	294	44	329	7e-67	215
AT1G80840.1	Atru.chr7.2542	AtruWRKY17	37.04	270	140	5	30	294	16	260	3e-44	154
AT1G80840.1	Atru.chr7.2657	AtruWRKY18	39.39	99	56	2	116	214	232	326	7e-17	79.3
AT1G80840.1	Atru.chr7.53	AtruWRKY16	39.73	73	43	1	134	206	340	411	9e-16	77
AT1G80840.1	Atru.chr7.53	AtruWRKY16	38.71	62	36	1	145	206	177	236	5e-07	50.4
AT1G80840.1	Atru.chr8.1995	AtruWRKY35	55	60	26	1	144	203	120	178	6e-17	79.3
AT1G80840.1	Atru.chr8.2350	AtruWRKY32	41.51	106	55	2	144	243	385	489	2e-19	88.2
AT1G80840.1	Atru.chr8.2350	AtruWRKY32	50	62	29	2	145	206	215	274	2e-14	72.8
AT1G80840.1	Atru.chr8.2526	AtruWRKY31	53.33	60	26	2	147	206	199	256	3e-14	70.9
AT1G80840.1	Atru.chr8.2579	AtruWRKY30	48.24	85	44	0	122	206	219	303	1e-23	101
AT1G80840.1	Atru.chr8.344	AtruWRKY34	48.57	70	35	1	144	213	367	435	3e-18	84.7
AT1G80840.1	Atru.chr8.344	AtruWRKY34	47.69	65	32	2	142	206	195	257	2e-11	64.3
AT1G80840.1	Atru.chr8.95	AtruWRKY33	41.18	68	38	1	136	201	140	207	4e-09	56.6
AT1G80840.1	Atru.chr9.2017	AtruWRKY39	43.1	58	31	1	146	201	139	196	8e-09	55.8
AT1G80840.1	Atru.chr9.2113	AtruWRKY38	37.84	74	46	0	147	220	163	236	8e-12	64.7
AT1G80840.1	Atru.chr9.2304	AtruWRKY40	49.49	99	41	2	108	206	151	240	2e-25	105
AT2G03340.1	Atru.chr1.252	AtruWRKY37	46.38	69	33	2	250	314	149	217	9e-13	68.2
AT2G03340.1	Atru.chr1.252	AtruWRKY37	40.48	84	44	3	414	494	148	228	4e-12	66.2
AT2G03340.1	Atru.chr1.2580	AtruWRKY36	55.12	254	93	3	249	485	241	490	2e-80	265
AT2G03340.1	Atru.chr10.1366	AtruWRKY27	67.57	74	24	0	401	474	157	230	8e-30	119
AT2G03340.1	Atru.chr10.1366	AtruWRKY27	60.61	66	24	2	250	313	171	236	2e-17	83.2
AT2G03340.1	Atru.chr10.1574	AtruWRKY26	53.33	60	27	1	416	474	42	101	2e-16	78.6
AT2G03340.1	Atru.chr10.1574	AtruWRKY26	49.21	63	30	2	248	308	39	101	9e-14	70.5
AT2G03340.1	Atru.chr10.2262	AtruWRKY28	50	84	41	1	392	474	319	402	2e-21	97.4
AT2G03340.1	Atru.chr10.2262	AtruWRKY28	53.33	60	26	2	251	308	343	402	8e-14	73.6
AT2G03340.1	Atru.chr10.2411	AtruWRKY29	53.13	64	29	1	413	475	170	233	1e-17	84
AT2G03340.1	Atru.chr10.2411	AtruWRKY29	42.7	89	49	2	231	317	153	241	3e-16	79.7
AT2G03340.1	Atru.chr10.684	AtruWRKY25	50.77	65	31	1	416	479	256	320	4e-16	80.5
AT2G03340.1	Atru.chr10.684	AtruWRKY25	45.83	72	37	2	251	320	256	327	4e-12	68.2
AT2G03340.1	Atru.chr11.1669	AtruWRKY13	57.89	76	32	0	396	471	139	214	3e-25	105
AT2G03340.1	Atru.chr11.1669	AtruWRKY13	63.16	57	20	1	250	305	158	214	5e-16	78.6
AT2G03340.1	Atru.chr11.1674	AtruWRKY12	52.75	91	40	1	396	483	139	229	2e-25	105
AT2G03340.1	Atru.chr11.1674	AtruWRKY12	58.06	62	22	2	250	310	158	216	6e-15	74.7
AT2G03340.1	Atru.chr11.1706	AtruWRKY11	58.88	552	149	18	1	513	1	513	0	521
AT2G03340.1	Atru.chr11.1895	AtruWRKY10	50	78	38	1	398	474	254	331	1e-20	95.5
AT2G03340.1	Atru.chr11.1895	AtruWRKY10	52.46	61	27	2	250	308	271	331	1e-13	73.2
AT2G03340.1	Atru.chr12.1782	AtruWRKY53	43.59	351	132	8	216	506	240	584	4e-75	254
AT2G03340.1	Atru.chr12.201_Atru.chr12.202	AtruWRKY54	30.7	114	70	2	359	469	93	200	2e-09	58.5
AT2G03340.1	Atru.chr12.201_Atru.chr12.202	AtruWRKY54	43.1	58	29	2	250	303	143	200	5e-09	57.8
AT2G03340.1	Atru.chr12.203	AtruWRKY52	51.56	64	27	2	244	303	180	243	3e-13	71.2
AT2G03340.1	Atru.chr12.203	AtruWRKY52	38.95	95	50	3	415	501	186	280	6e-11	63.9
AT2G03340.1	Atru.chr13.744	AtruWRKY19	49.38	81	35	2	402	476	290	370	8e-19	87.8
AT2G03340.1	Atru.chr13.744	AtruWRKY19	53.85	65	27	3	245	307	299	362	1e-14	75.1
AT2G03340.1	Atru.chr2.3488	AtruWRKY23	51.28	78	37	1	398	474	286	363	3e-21	96.7
AT2G03340.1	Atru.chr2.3488	AtruWRKY23	51.67	60	27	2	251	308	304	363	2e-13	72
AT2G03340.1	Atru.chr2.3616	AtruWRKY21	40.41	443	201	12	94	482	21	454	8e-87	281
AT2G03340.1	Atru.chr2.3873	AtruWRKY24	60.61	66	26	0	406	471	3	68	5e-22	90.9
AT2G03340.1	Atru.chr2.3873	AtruWRKY24	56.14	57	24	1	250	305	12	68	5e-12	62.8
AT2G03340.1	Atru.chr2.3906	AtruWRKY20	50.36	280	86	8	249	477	318	595	3e-74	251
AT2G03340.1	Atru.chr2.3906	AtruWRKY20	44.23	104	54	2	209	311	495	595	2e-16	82.4
AT2G03340.1	Atru.chr2.840	AtruWRKY22	40.19	107	47	4	366	471	256	346	1e-16	80.9
AT2G03340.1	Atru.chr2.840	AtruWRKY22	50.79	63	28	3	245	305	285	346	5e-12	67
AT2G03340.1	Atru.chr3.2384	AtruWRKY51	42.53	87	44	3	247	327	33	119	2e-12	65.5
AT2G03340.1	Atru.chr3.2384	AtruWRKY51	35.53	76	45	1	411	482	32	107	7e-10	57.8
AT2G03340.1	Atru.chr3.267	AtruWRKY50	35.71	168	72	6	336	483	190	341	2e-19	89.4
AT2G03340.1	Atru.chr3.267	AtruWRKY50	55.38	65	26	3	245	307	268	331	7e-15	75.5
AT2G03340.1	Atru.chr4.3047	AtruWRKY43	67.53	77	25	0	400	476	232	308	5e-30	121
AT2G03340.1	Atru.chr4.3047	AtruWRKY43	60	60	23	1	250	308	247	306	7e-16	79.7
AT2G03340.1	Atru.chr4.410	AtruWRKY41	42.86	98	54	1	381	476	70	167	1e-23	99.4
AT2G03340.1	Atru.chr4.410	AtruWRKY41	55	60	26	1	250	308	106	165	3e-13	68.9
AT2G03340.1	Atru.chr4.480	AtruWRKY42	64.47	76	27	0	396	471	133	208	4e-30	117
AT2G03340.1	Atru.chr4.480	AtruWRKY42	56.14	57	24	1	250	305	152	208	4e-14	71.6
AT2G03340.1	Atru.chr5.112	AtruWRKY1	60.53	76	30	0	396	471	135	210	2e-28	113
AT2G03340.1	Atru.chr5.112	AtruWRKY1	63.16	57	20	1	250	305	154	210	1e-16	79.3
AT2G03340.1	Atru.chr5.1597	AtruWRKY9	47.44	78	40	1	395	471	257	334	8e-19	87.4
AT2G03340.1	Atru.chr5.1597	AtruWRKY9	52.78	72	30	4	245	313	273	343	2e-14	74.7
AT2G03340.1	Atru.chr5.562	AtruWRKY8	43.68	87	47	2	394	479	165	250	5e-16	79.3
AT2G03340.1	Atru.chr5.562	AtruWRKY8	40.26	77	44	2	245	319	180	256	8e-11	63.5
AT2G03340.1	Atru.chr5.580	AtruWRKY2	43.68	87	47	2	394	479	165	250	5e-16	79.3
AT2G03340.1	Atru.chr5.580	AtruWRKY2	40.26	77	44	2	245	319	180	256	8e-11	63.5
AT2G03340.1	Atru.chr5.585	AtruWRKY5	44.93	69	35	1	367	435	89	154	9e-10	59.7
AT2G03340.1	Atru.chr5.640	AtruWRKY3	51.67	60	25	2	248	303	121	180	6e-14	73.2
AT2G03340.1	Atru.chr5.640	AtruWRKY3	49.15	59	27	1	414	469	122	180	3e-12	67.8
AT2G03340.1	Atru.chr5.856	AtruWRKY6	55.41	74	32	1	402	474	118	191	2e-21	95.9
AT2G03340.1	Atru.chr5.856	AtruWRKY6	51.67	60	27	2	251	308	132	191	2e-13	71.6
AT2G03340.1	Atru.chr5.965	AtruWRKY7	62.96	81	30	0	400	480	140	220	7e-29	116
AT2G03340.1	Atru.chr5.965	AtruWRKY7	61.67	60	22	1	250	308	155	214	7e-17	81.3
AT2G03340.1	Atru.chr5.983	AtruWRKY4	44.93	69	37	1	416	483	54	122	4e-15	75.1
AT2G03340.1	Atru.chr5.983	AtruWRKY4	50.79	63	29	2	248	308	51	113	6e-12	65.5
AT2G03340.1	Atru.chr6.1003	AtruWRKY49	50.67	75	36	1	402	475	235	309	2e-20	92.8
AT2G03340.1	Atru.chr6.1003	AtruWRKY49	54.1	61	26	2	250	308	248	308	4e-14	73.9
AT2G03340.1	Atru.chr6.1828	AtruWRKY46	38.56	153	76	4	319	471	25	159	3e-27	108
AT2G03340.1	Atru.chr6.1828	AtruWRKY46	59.65	57	22	1	250	305	103	159	8e-17	79.3
AT2G03340.1	Atru.chr6.2076	AtruWRKY48	66.67	69	23	0	407	475	184	252	9e-27	110
AT2G03340.1	Atru.chr6.2076	AtruWRKY48	54.55	77	33	2	250	324	192	268	1e-17	83.6
AT2G03340.1	Atru.chr6.2590	AtruWRKY47	60.87	69	27	0	405	473	112	180	3e-24	101
AT2G03340.1	Atru.chr6.2590	AtruWRKY47	55.93	59	25	1	250	307	122	180	6e-16	77
AT2G03340.1	Atru.chr6.3220	AtruWRKY45	51.85	81	38	1	397	476	335	415	1e-21	98.2
AT2G03340.1	Atru.chr6.3220	AtruWRKY45	52.46	61	27	2	250	308	353	413	9e-14	73.6
AT2G03340.1	Atru.chr6.3354	AtruWRKY44	35.62	365	198	5	149	492	22	370	7e-60	209
AT2G03340.1	Atru.chr7.1919	AtruWRKY15	56.58	76	33	0	396	471	81	156	7e-26	104
AT2G03340.1	Atru.chr7.1919	AtruWRKY15	40.38	104	47	3	204	306	68	157	1e-14	72.4
AT2G03340.1	Atru.chr7.2541	AtruWRKY14	46.15	91	47	2	402	490	161	251	6e-19	87.8
AT2G03340.1	Atru.chr7.2541	AtruWRKY14	51.61	62	28	2	251	310	176	237	3e-12	67.4
AT2G03340.1	Atru.chr7.2542	AtruWRKY17	52.31	65	30	1	413	476	105	169	3e-18	85.1
AT2G03340.1	Atru.chr7.2542	AtruWRKY17	35.71	140	82	5	188	324	49	183	1e-14	73.6
AT2G03340.1	Atru.chr7.2657	AtruWRKY18	46.94	98	39	3	379	475	234	319	4e-20	91.3
AT2G03340.1	Atru.chr7.2657	AtruWRKY18	49.33	75	35	3	245	317	254	327	8e-14	72.4
AT2G03340.1	Atru.chr7.53	AtruWRKY16	34.6	341	190	8	157	477	87	414	9e-49	177
AT2G03340.1	Atru.chr8.1995	AtruWRKY35	53.73	67	31	0	405	471	112	178	5e-20	90.9
AT2G03340.1	Atru.chr8.1995	AtruWRKY35	62.07	58	21	1	249	305	121	178	2e-15	76.6
AT2G03340.1	Atru.chr8.2350	AtruWRKY32	42.82	418	184	11	129	494	54	468	3e-86	280
AT2G03340.1	Atru.chr8.2526	AtruWRKY31	39.38	259	113	9	59	309	35	257	1e-36	137
AT2G03340.1	Atru.chr8.2526	AtruWRKY31	61.02	59	22	1	416	474	199	256	4e-17	81.6
AT2G03340.1	Atru.chr8.2579	AtruWRKY30	34.97	163	104	2	314	475	143	304	3e-21	97.1
AT2G03340.1	Atru.chr8.2579	AtruWRKY30	50.75	67	30	3	245	308	237	303	2e-13	72
AT2G03340.1	Atru.chr8.344	AtruWRKY34	48.51	536	189	18	4	513	7	481	4e-135	404
AT2G03340.1	Atru.chr8.95	AtruWRKY33	45.9	61	30	1	412	469	147	207	5e-11	63.9
AT2G03340.1	Atru.chr8.95	AtruWRKY33	36	75	44	2	240	310	140	214	5e-08	54.3
AT2G03340.1	Atru.chr9.2017	AtruWRKY39	48.28	58	27	1	415	469	139	196	2e-11	65.5
AT2G03340.1	Atru.chr9.2017	AtruWRKY39	39.02	82	35	3	237	303	115	196	4e-11	64.3
AT2G03340.1	Atru.chr9.2113	AtruWRKY38	46.25	80	41	2	402	479	148	227	8e-16	78.2
AT2G03340.1	Atru.chr9.2113	AtruWRKY38	42.68	82	45	2	241	320	153	234	1e-11	65.9
AT2G03340.1	Atru.chr9.2304	AtruWRKY40	50.63	79	38	1	398	475	163	241	6e-21	95.9
AT2G03340.1	Atru.chr9.2304	AtruWRKY40	52.46	61	27	2	250	308	180	240	3e-13	71.6
AT2G04880.1	Atru.chr1.252	AtruWRKY37	40.91	88	48	2	277	361	120	206	8e-13	68.2
AT2G04880.1	Atru.chr1.252	AtruWRKY37	43.55	62	31	2	107	164	145	206	2e-09	58.2
AT2G04880.1	Atru.chr1.2580	AtruWRKY36	44.98	269	123	6	105	369	235	482	6e-60	209
AT2G04880.1	Atru.chr10.1366	AtruWRKY27	60.27	73	29	0	294	366	158	230	3e-24	102
AT2G04880.1	Atru.chr10.1366	AtruWRKY27	55.74	61	26	1	110	169	170	230	3e-14	73.6
AT2G04880.1	Atru.chr10.1574	AtruWRKY26	60.66	61	23	1	307	366	41	101	1e-19	87.8
AT2G04880.1	Atru.chr10.1574	AtruWRKY26	47.54	61	30	2	112	170	42	102	1e-11	64.3
AT2G04880.1	Atru.chr10.2262	AtruWRKY28	48.24	85	43	1	284	367	319	403	6e-22	99
AT2G04880.1	Atru.chr10.2262	AtruWRKY28	47.62	63	31	2	109	169	340	402	3e-12	68.6
AT2G04880.1	Atru.chr10.2411	AtruWRKY29	55.56	63	27	1	305	366	170	232	5e-19	87.8
AT2G04880.1	Atru.chr10.2411	AtruWRKY29	47.62	63	31	2	109	169	170	232	8e-13	69.3
AT2G04880.1	Atru.chr10.684	AtruWRKY25	54.55	66	29	1	305	369	253	318	2e-17	84.7
AT2G04880.1	Atru.chr10.684	AtruWRKY25	34.19	117	63	4	72	174	209	325	2e-11	65.9
AT2G04880.1	Atru.chr11.1669	AtruWRKY13	41.06	151	73	4	270	412	129	271	4e-24	102
AT2G04880.1	Atru.chr11.1669	AtruWRKY13	58.62	58	23	1	110	166	157	214	2e-14	73.6
AT2G04880.1	Atru.chr11.1674	AtruWRKY12	51.09	92	37	1	270	361	129	212	2e-22	97.1
AT2G04880.1	Atru.chr11.1674	AtruWRKY12	58.93	56	22	1	110	164	157	212	9e-14	70.9
AT2G04880.1	Atru.chr11.1706	AtruWRKY11	39.1	312	156	5	104	410	230	512	4e-60	208
AT2G04880.1	Atru.chr11.1895	AtruWRKY10	48.42	95	46	2	275	366	237	331	1e-21	97.8
AT2G04880.1	Atru.chr11.1895	AtruWRKY10	49.23	65	31	2	108	170	268	332	2e-13	72.4
AT2G04880.1	Atru.chr12.1782	AtruWRKY53	40.18	331	168	8	75	376	235	564	4e-62	218
AT2G04880.1	Atru.chr12.201_Atru.chr12.202	AtruWRKY54	45.76	59	28	2	110	164	142	200	1e-09	59.3
AT2G04880.1	Atru.chr12.201_Atru.chr12.202	AtruWRKY54	36.25	80	41	3	306	375	142	221	5e-09	57.4
AT2G04880.1	Atru.chr12.203	AtruWRKY52	49.25	67	27	2	86	149	165	227	7e-11	63.5
AT2G04880.1	Atru.chr12.203	AtruWRKY52	39.53	86	36	3	307	376	186	271	1e-09	59.3
AT2G04880.1	Atru.chr13.744	AtruWRKY19	56.34	71	30	1	294	363	290	360	2e-20	92.4
AT2G04880.1	Atru.chr13.744	AtruWRKY19	39.13	69	37	3	103	166	292	360	2e-07	52.8
AT2G04880.1	Atru.chr2.3488	AtruWRKY23	49.33	75	37	1	293	366	289	363	8e-21	95.1
AT2G04880.1	Atru.chr2.3488	AtruWRKY23	47.62	63	31	2	109	169	301	363	1e-12	69.3
AT2G04880.1	Atru.chr2.3616	AtruWRKY21	41.84	294	124	7	87	373	200	453	3e-65	223
AT2G04880.1	Atru.chr2.3873	AtruWRKY24	58.46	65	27	0	299	363	4	68	3e-19	83.2
AT2G04880.1	Atru.chr2.3873	AtruWRKY24	45.76	59	31	1	109	166	10	68	6e-09	53.9
AT2G04880.1	Atru.chr2.3906	AtruWRKY20	42.14	280	138	9	111	369	319	595	5e-54	194
AT2G04880.1	Atru.chr2.3906	AtruWRKY20	27.78	378	189	17	65	394	64	405	3e-19	90.9
AT2G04880.1	Atru.chr2.3906	AtruWRKY20	50	64	31	1	109	171	531	594	3e-13	71.6
AT2G04880.1	Atru.chr2.840	AtruWRKY22	62.3	61	22	1	304	363	286	346	7e-20	90.9
AT2G04880.1	Atru.chr2.840	AtruWRKY22	40.58	69	36	3	103	166	278	346	2e-07	52.8
AT2G04880.1	Atru.chr3.2384	AtruWRKY51	39.78	93	46	4	106	193	31	118	9e-12	63.5
AT2G04880.1	Atru.chr3.2384	AtruWRKY51	45.9	61	29	2	308	364	37	97	9e-09	54.3
AT2G04880.1	Atru.chr3.267	AtruWRKY50	56.16	73	31	1	294	365	259	331	9e-21	93.2
AT2G04880.1	Atru.chr3.267	AtruWRKY50	43.55	62	33	2	112	171	273	334	4e-08	54.7
AT2G04880.1	Atru.chr4.3047	AtruWRKY43	60.27	73	29	0	294	366	234	306	1e-24	105
AT2G04880.1	Atru.chr4.3047	AtruWRKY43	53.97	63	28	1	110	171	246	308	3e-15	77.4
AT2G04880.1	Atru.chr4.410	AtruWRKY41	54.05	74	34	0	293	366	92	165	3e-22	95.1
AT2G04880.1	Atru.chr4.410	AtruWRKY41	43.08	65	36	1	108	171	103	167	2e-09	57
AT2G04880.1	Atru.chr4.480	AtruWRKY42	51.32	76	37	0	288	363	133	208	1e-21	94
AT2G04880.1	Atru.chr4.480	AtruWRKY42	55.93	59	25	1	109	166	150	208	3e-14	72
AT2G04880.1	Atru.chr5.112	AtruWRKY1	53.85	78	36	0	286	363	133	210	5e-23	97.8
AT2G04880.1	Atru.chr5.112	AtruWRKY1	57.63	59	24	1	109	166	152	210	2e-15	75.5
AT2G04880.1	Atru.chr5.1597	AtruWRKY9	61.19	67	25	1	302	367	272	338	1e-20	92.8
AT2G04880.1	Atru.chr5.1597	AtruWRKY9	39.44	71	38	3	103	168	266	336	1e-07	53.1
AT2G04880.1	Atru.chr5.562	AtruWRKY8	51.35	74	30	2	305	377	183	251	6e-17	82
AT2G04880.1	Atru.chr5.562	AtruWRKY8	44.74	76	33	4	107	174	181	255	3e-10	61.6
AT2G04880.1	Atru.chr5.580	AtruWRKY2	51.35	74	30	2	305	377	183	251	6e-17	82
AT2G04880.1	Atru.chr5.580	AtruWRKY2	44.74	76	33	4	107	174	181	255	3e-10	61.6
AT2G04880.1	Atru.chr5.585	AtruWRKY5	61.76	34	13	0	294	327	121	154	1e-07	52.8
AT2G04880.1	Atru.chr5.640	AtruWRKY3	47.46	59	28	1	306	361	122	180	7e-13	69.7
AT2G04880.1	Atru.chr5.640	AtruWRKY3	46.77	62	29	2	107	164	119	180	1e-09	59.7
AT2G04880.1	Atru.chr5.856	AtruWRKY6	40.32	124	66	3	252	367	69	192	4e-22	97.4
AT2G04880.1	Atru.chr5.856	AtruWRKY6	47.62	63	31	2	109	169	129	191	1e-12	68.9
AT2G04880.1	Atru.chr5.965	AtruWRKY7	52.5	80	38	0	287	366	135	214	4e-23	99.8
AT2G04880.1	Atru.chr5.965	AtruWRKY7	50	82	34	2	110	184	154	235	4e-17	81.6
AT2G04880.1	Atru.chr5.983	AtruWRKY4	55.88	68	29	1	308	374	54	121	1e-17	82.4
AT2G04880.1	Atru.chr5.983	AtruWRKY4	50	60	28	2	112	169	54	113	1e-10	62
AT2G04880.1	Atru.chr6.1003	AtruWRKY49	53.25	77	35	1	293	368	234	310	3e-22	98.2
AT2G04880.1	Atru.chr6.1003	AtruWRKY49	48.44	64	31	2	110	171	247	310	1e-12	69.3
AT2G04880.1	Atru.chr6.1828	AtruWRKY46	50	100	41	3	267	363	66	159	3e-24	100
AT2G04880.1	Atru.chr6.1828	AtruWRKY46	55	60	26	1	109	167	101	160	8e-17	79
AT2G04880.1	Atru.chr6.2076	AtruWRKY48	64.71	68	24	0	299	366	184	251	3e-23	100
AT2G04880.1	Atru.chr6.2076	AtruWRKY48	54.1	61	27	1	110	169	191	251	3e-13	70.9
AT2G04880.1	Atru.chr6.2590	AtruWRKY47	55.07	69	31	0	295	363	110	178	1e-21	93.6
AT2G04880.1	Atru.chr6.2590	AtruWRKY47	55.93	59	25	1	109	166	120	178	2e-15	75.5
AT2G04880.1	Atru.chr6.3220	AtruWRKY45	47.67	86	44	1	287	371	333	418	6e-23	102
AT2G04880.1	Atru.chr6.3220	AtruWRKY45	46.97	66	33	2	109	172	351	416	2e-12	69.3
AT2G04880.1	Atru.chr6.3354	AtruWRKY44	45.7	337	123	12	47	374	75	360	3e-82	268
AT2G04880.1	Atru.chr7.1919	AtruWRKY15	57.14	70	30	0	294	363	87	156	2e-22	94.7
AT2G04880.1	Atru.chr7.1919	AtruWRKY15	36.07	122	56	6	63	166	39	156	3e-10	58.9
AT2G04880.1	Atru.chr7.2541	AtruWRKY14	56.67	60	25	1	308	366	176	235	7e-18	84.3
AT2G04880.1	Atru.chr7.2541	AtruWRKY14	47.22	72	31	3	100	169	169	235	8e-14	72
AT2G04880.1	Atru.chr7.2542	AtruWRKY17	51.35	74	31	2	297	365	93	166	7e-20	89.4
AT2G04880.1	Atru.chr7.2542	AtruWRKY17	45	60	31	2	109	166	105	164	1e-09	58.9
AT2G04880.1	Atru.chr7.2657	AtruWRKY18	52.38	84	35	2	294	376	245	324	7e-22	96.3
AT2G04880.1	Atru.chr7.2657	AtruWRKY18	40.28	72	38	3	103	169	247	318	2e-08	55.5
AT2G04880.1	Atru.chr7.53	AtruWRKY16	38.4	263	138	5	105	366	172	411	5e-41	154
AT2G04880.1	Atru.chr8.1995	AtruWRKY35	56.72	67	29	0	305	371	120	186	2e-19	89
AT2G04880.1	Atru.chr8.1995	AtruWRKY35	41.98	81	39	2	87	166	105	178	5e-11	63.5
AT2G04880.1	Atru.chr8.2350	AtruWRKY32	42.64	265	123	4	107	369	212	449	9e-57	199
AT2G04880.1	Atru.chr8.2526	AtruWRKY31	68.97	58	18	0	112	169	199	256	1e-23	100
AT2G04880.1	Atru.chr8.2526	AtruWRKY31	60.94	64	22	2	308	369	199	261	7e-19	86.7
AT2G04880.1	Atru.chr8.2579	AtruWRKY30	53.33	75	34	1	293	366	229	303	2e-21	97.1
AT2G04880.1	Atru.chr8.2579	AtruWRKY30	50	64	30	2	109	170	241	304	2e-13	72.4
AT2G04880.1	Atru.chr8.344	AtruWRKY34	40.15	264	132	6	111	374	199	436	1e-55	195
AT2G04880.1	Atru.chr8.344	AtruWRKY34	55.74	61	26	1	306	366	198	257	5e-15	77
AT2G04880.1	Atru.chr8.344	AtruWRKY34	51.56	64	30	1	109	171	367	430	8e-15	76.3
AT2G04880.1	Atru.chr8.95	AtruWRKY33	45.9	61	30	1	304	361	147	207	3e-12	67.4
AT2G04880.1	Atru.chr8.95	AtruWRKY33	40	60	32	2	109	164	148	207	5e-07	51.2
AT2G04880.1	Atru.chr9.2017	AtruWRKY39	47.37	57	27	1	308	361	140	196	8e-11	63.2
AT2G04880.1	Atru.chr9.2017	AtruWRKY39	40.26	77	34	3	92	164	128	196	7e-09	57
AT2G04880.1	Atru.chr9.2113	AtruWRKY38	47.62	84	42	2	288	369	142	225	1e-15	77.4
AT2G04880.1	Atru.chr9.2113	AtruWRKY38	39.51	81	37	4	105	173	151	231	3e-09	58.2
AT2G04880.1	Atru.chr9.2304	AtruWRKY40	52	75	35	1	293	366	166	240	2e-20	94
AT2G04880.1	Atru.chr9.2304	AtruWRKY40	50	64	30	2	109	170	178	241	3e-13	71.6
AT2G21900.1	Atru.chr1.252	AtruWRKY37	31.9	116	73	2	54	163	91	206	3e-13	66.2
AT2G21900.1	Atru.chr1.2580	AtruWRKY36	50	76	35	1	95	170	409	481	2e-19	86.7
AT2G21900.1	Atru.chr1.2580	AtruWRKY36	48.53	68	34	1	101	168	234	300	1e-14	72
AT2G21900.1	Atru.chr10.1366	AtruWRKY27	49.35	77	36	1	95	171	160	233	1e-23	96.3
AT2G21900.1	Atru.chr10.1574	AtruWRKY26	50	60	29	1	110	168	42	101	5e-16	73.6
AT2G21900.1	Atru.chr10.2262	AtruWRKY28	43.94	66	36	1	104	168	337	402	2e-12	65.5
AT2G21900.1	Atru.chr10.2411	AtruWRKY29	46.91	81	41	2	96	175	160	239	1e-18	82.4
AT2G21900.1	Atru.chr10.684	AtruWRKY25	39.29	112	60	4	59	169	212	316	2e-16	77.4
AT2G21900.1	Atru.chr11.1669	AtruWRKY13	40.95	105	58	2	61	165	114	214	3e-20	86.3
AT2G21900.1	Atru.chr11.1674	AtruWRKY12	40.78	103	57	2	61	163	114	212	4e-19	82.8
AT2G21900.1	Atru.chr11.1706	AtruWRKY11	48.68	76	36	1	95	170	398	470	4e-22	93.6
AT2G21900.1	Atru.chr11.1706	AtruWRKY11	43.01	93	43	4	109	193	237	327	1e-14	72
AT2G21900.1	Atru.chr11.1895	AtruWRKY10	39.33	89	47	3	87	168	243	331	8e-17	78.6
AT2G21900.1	Atru.chr12.1782	AtruWRKY53	34.42	154	74	4	41	170	406	556	1e-20	90.5
AT2G21900.1	Atru.chr12.1782	AtruWRKY53	50	60	29	1	109	168	273	331	2e-14	71.2
AT2G21900.1	Atru.chr12.201_Atru.chr12.202	AtruWRKY54	35.59	59	35	1	108	163	142	200	9e-08	50.8
AT2G21900.1	Atru.chr12.203	AtruWRKY52	43.1	58	30	1	109	163	186	243	6e-09	54.3
AT2G21900.1	Atru.chr13.744	AtruWRKY19	54.39	57	25	1	110	165	304	360	5e-15	72.4
AT2G21900.1	Atru.chr2.3488	AtruWRKY23	43.94	66	36	1	104	168	298	363	3e-15	73.9
AT2G21900.1	Atru.chr2.3616	AtruWRKY21	48.68	76	36	1	95	170	376	448	4e-20	88.2
AT2G21900.1	Atru.chr2.3616	AtruWRKY21	42.39	92	51	2	77	168	190	279	2e-15	74.3
AT2G21900.1	Atru.chr2.3873	AtruWRKY24	53.62	69	29	1	97	165	3	68	8e-21	83.6
AT2G21900.1	Atru.chr2.3906	AtruWRKY20	42.06	107	46	3	76	170	492	594	6e-21	91.3
AT2G21900.1	Atru.chr2.3906	AtruWRKY20	50	60	29	1	109	168	319	377	3e-14	71.2
AT2G21900.1	Atru.chr2.840	AtruWRKY22	50	68	31	2	101	165	279	346	1e-13	68.6
AT2G21900.1	Atru.chr3.2384	AtruWRKY51	29.91	117	61	3	65	177	9	108	3e-07	47.8
AT2G21900.1	Atru.chr3.267	AtruWRKY50	56.14	57	24	1	110	165	273	329	4e-16	75.1
AT2G21900.1	Atru.chr4.3047	AtruWRKY43	49.41	85	38	2	84	168	227	306	4e-24	98.6
AT2G21900.1	Atru.chr4.410	AtruWRKY41	39.64	222	88	9	1	197	1	201	1e-32	119
AT2G21900.1	Atru.chr4.480	AtruWRKY42	52	75	32	2	95	169	141	211	7e-21	87.4
AT2G21900.1	Atru.chr5.112	AtruWRKY1	44.94	89	44	2	77	165	127	210	4e-21	88.2
AT2G21900.1	Atru.chr5.1597	AtruWRKY9	45.35	86	40	3	83	165	253	334	1e-15	73.9
AT2G21900.1	Atru.chr5.562	AtruWRKY8	49.18	61	30	1	110	169	186	246	3e-16	75.5
AT2G21900.1	Atru.chr5.580	AtruWRKY2	49.18	61	30	1	110	169	186	246	3e-16	75.5
AT2G21900.1	Atru.chr5.640	AtruWRKY3	45.76	59	29	1	108	163	122	180	1e-12	65.5
AT2G21900.1	Atru.chr5.856	AtruWRKY6	36.46	96	56	3	77	168	97	191	8e-15	72
AT2G21900.1	Atru.chr5.965	AtruWRKY7	51.72	87	37	2	84	170	135	216	4e-26	103
AT2G21900.1	Atru.chr5.983	AtruWRKY4	34.04	94	61	1	78	170	22	115	1e-14	70.1
AT2G21900.1	Atru.chr6.1003	AtruWRKY49	43.94	66	36	1	104	168	243	308	8e-16	74.7
AT2G21900.1	Atru.chr6.1828	AtruWRKY46	47.83	92	38	2	76	167	80	161	1e-24	97.4
AT2G21900.1	Atru.chr6.2076	AtruWRKY48	50.65	77	35	1	95	171	181	254	1e-22	93.6
AT2G21900.1	Atru.chr6.2590	AtruWRKY47	44.71	85	40	2	95	179	111	188	1e-20	86.3
AT2G21900.1	Atru.chr6.3220	AtruWRKY45	43.94	66	36	1	104	168	348	413	7e-15	72.8
AT2G21900.1	Atru.chr6.3354	AtruWRKY44	28.25	177	117	2	2	168	176	352	1e-20	89.7
AT2G21900.1	Atru.chr6.3354	AtruWRKY44	46.15	65	33	2	102	166	116	178	2e-11	62
AT2G21900.1	Atru.chr7.1919	AtruWRKY15	61.33	75	26	1	95	169	89	160	5e-25	97.4
AT2G21900.1	Atru.chr7.2541	AtruWRKY14	54.1	61	27	1	110	169	176	236	4e-18	80.9
AT2G21900.1	Atru.chr7.2542	AtruWRKY17	37.5	96	46	2	103	197	101	183	3e-15	71.6
AT2G21900.1	Atru.chr7.2657	AtruWRKY18	40.63	96	50	3	78	170	229	320	5e-16	74.7
AT2G21900.1	Atru.chr7.53	AtruWRKY16	47.46	59	31	0	110	168	353	411	4e-15	73.2
AT2G21900.1	Atru.chr7.53	AtruWRKY16	30.7	114	63	3	60	173	144	241	6e-08	51.6
AT2G21900.1	Atru.chr8.1995	AtruWRKY35	50	72	35	1	94	165	108	178	4e-19	83.2
AT2G21900.1	Atru.chr8.2350	AtruWRKY32	45.56	90	45	2	81	170	363	448	2e-19	86.3
AT2G21900.1	Atru.chr8.2350	AtruWRKY32	49.23	65	32	1	104	168	211	274	6e-15	72.8
AT2G21900.1	Atru.chr8.2526	AtruWRKY31	50.85	59	28	1	110	168	199	256	6e-15	70.9
AT2G21900.1	Atru.chr8.2579	AtruWRKY30	39.24	79	44	2	94	168	225	303	6e-16	75.9
AT2G21900.1	Atru.chr8.344	AtruWRKY34	42.99	107	45	4	76	170	328	430	9e-22	92.8
AT2G21900.1	Atru.chr8.344	AtruWRKY34	41.98	81	46	1	102	182	192	271	4e-15	73.2
AT2G21900.1	Atru.chr8.95	AtruWRKY33	33.33	90	39	2	108	176	149	238	6e-11	60.1
AT2G21900.1	Atru.chr9.2017	AtruWRKY39	36.21	58	34	1	109	163	139	196	1e-08	53.5
AT2G21900.1	Atru.chr9.2113	AtruWRKY38	47.54	61	31	1	110	169	163	223	1e-13	68.2
AT2G21900.1	Atru.chr9.2304	AtruWRKY40	38.95	95	51	3	81	168	146	240	2e-16	77.4
AT2G23320.1	Atru.chr1.252	AtruWRKY37	46.51	86	39	3	215	295	123	206	6e-16	75.9
AT2G23320.1	Atru.chr1.2580	AtruWRKY36	49.43	87	40	2	224	307	401	486	6e-21	93.2
AT2G23320.1	Atru.chr1.2580	AtruWRKY36	56.14	57	23	2	241	297	243	297	2e-13	70.5
AT2G23320.1	Atru.chr10.1366	AtruWRKY27	55.93	59	25	1	241	299	172	229	6e-17	79.7
AT2G23320.1	Atru.chr10.1574	AtruWRKY26	53.41	88	35	1	216	297	11	98	8e-28	109
AT2G23320.1	Atru.chr10.2262	AtruWRKY28	61.02	59	23	0	241	299	343	401	2e-20	91.7
AT2G23320.1	Atru.chr10.2411	AtruWRKY29	53.33	60	28	0	238	297	170	229	2e-18	84
AT2G23320.1	Atru.chr10.684	AtruWRKY25	54.02	87	35	1	216	297	226	312	1e-25	106
AT2G23320.1	Atru.chr11.1669	AtruWRKY13	46.34	82	41	2	218	297	134	214	3e-16	77
AT2G23320.1	Atru.chr11.1674	AtruWRKY12	46.25	80	40	2	218	295	134	212	1e-15	74.7
AT2G23320.1	Atru.chr11.1706	AtruWRKY11	45.92	98	49	2	214	311	386	479	2e-21	94.4
AT2G23320.1	Atru.chr11.1706	AtruWRKY11	54.84	62	25	3	237	297	233	292	5e-14	72
AT2G23320.1	Atru.chr11.1895	AtruWRKY10	55.93	59	26	0	241	299	272	330	4e-18	84.7
AT2G23320.1	Atru.chr12.1782	AtruWRKY53	36.36	143	72	4	172	302	421	556	5e-20	90.5
AT2G23320.1	Atru.chr12.1782	AtruWRKY53	48.61	72	32	3	241	309	274	343	2e-12	67.4
AT2G23320.1	Atru.chr12.201_Atru.chr12.202	AtruWRKY54	33.33	93	52	2	205	295	116	200	2e-10	60.8
AT2G23320.1	Atru.chr12.203	AtruWRKY52	42.7	89	48	2	216	301	161	249	4e-16	77.8
AT2G23320.1	Atru.chr13.744	AtruWRKY19	44.59	388	127	14	1	317	6	376	8e-86	266
AT2G23320.1	Atru.chr2.3488	AtruWRKY23	57.63	59	25	0	241	299	304	362	2e-19	88.2
AT2G23320.1	Atru.chr2.3616	AtruWRKY21	50.6	83	40	1	220	302	367	448	1e-20	92.4
AT2G23320.1	Atru.chr2.3616	AtruWRKY21	49.12	57	27	2	241	297	222	276	8e-10	59.3
AT2G23320.1	Atru.chr2.3873	AtruWRKY24	60.66	61	23	1	237	297	9	68	4e-19	80.5
AT2G23320.1	Atru.chr2.3906	AtruWRKY20	49.49	99	38	3	215	302	497	594	6e-22	96.7
AT2G23320.1	Atru.chr2.3906	AtruWRKY20	50.88	57	26	2	241	297	320	374	2e-11	64.3
AT2G23320.1	Atru.chr2.840	AtruWRKY22	77.32	97	21	1	202	298	252	347	2e-51	176
AT2G23320.1	Atru.chr3.2384	AtruWRKY51	37.5	80	37	4	222	297	26	96	5e-08	51.2
AT2G23320.1	Atru.chr3.267	AtruWRKY50	46.22	357	140	9	1	317	1	345	4e-83	258
AT2G23320.1	Atru.chr4.3047	AtruWRKY43	45.45	77	41	1	221	297	228	303	3e-17	81.6
AT2G23320.1	Atru.chr4.410	AtruWRKY41	42.71	96	52	2	204	297	68	162	1e-16	77
AT2G23320.1	Atru.chr4.480	AtruWRKY42	51.19	84	37	3	223	303	132	214	8e-19	83.2
AT2G23320.1	Atru.chr5.112	AtruWRKY1	48.24	85	40	2	217	298	128	211	8e-20	86.3
AT2G23320.1	Atru.chr5.1597	AtruWRKY9	71.93	114	28	2	186	298	225	335	2e-52	178
AT2G23320.1	Atru.chr5.562	AtruWRKY8	59.04	83	29	2	215	297	165	242	1e-25	105
AT2G23320.1	Atru.chr5.580	AtruWRKY2	59.04	83	29	2	215	297	165	242	1e-25	105
AT2G23320.1	Atru.chr5.640	AtruWRKY3	46.51	86	43	2	213	295	95	180	7e-16	77
AT2G23320.1	Atru.chr5.856	AtruWRKY6	48.81	84	35	1	216	299	115	190	2e-20	90.1
AT2G23320.1	Atru.chr5.965	AtruWRKY7	46.75	77	40	1	221	297	136	211	4e-17	80.1
AT2G23320.1	Atru.chr5.983	AtruWRKY4	57.47	87	33	3	215	297	24	110	5e-27	107
AT2G23320.1	Atru.chr6.1003	AtruWRKY49	50.63	79	35	1	221	299	233	307	6e-19	86.3
AT2G23320.1	Atru.chr6.1828	AtruWRKY46	37.5	112	60	4	187	297	57	159	4e-15	72
AT2G23320.1	Atru.chr6.2076	AtruWRKY48	51.39	72	33	2	241	312	193	262	1e-16	79
AT2G23320.1	Atru.chr6.2590	AtruWRKY47	44.44	63	34	1	237	299	119	180	1e-14	71.2
AT2G23320.1	Atru.chr6.3220	AtruWRKY45	51.85	81	35	1	241	317	354	434	6e-21	93.2
AT2G23320.1	Atru.chr6.3354	AtruWRKY44	57.14	63	26	1	237	299	290	351	4e-20	90.5
AT2G23320.1	Atru.chr7.1919	AtruWRKY15	48.39	93	39	3	205	297	73	156	6e-20	85.1
AT2G23320.1	Atru.chr7.2541	AtruWRKY14	53.45	58	27	0	240	297	175	232	1e-17	82
AT2G23320.1	Atru.chr7.2542	AtruWRKY17	48.39	62	32	0	238	299	105	166	1e-16	78.2
AT2G23320.1	Atru.chr7.2657	AtruWRKY18	60.58	137	48	3	186	317	201	336	2e-52	177
AT2G23320.1	Atru.chr7.53	AtruWRKY16	55.93	59	25	1	241	299	353	410	2e-19	88.6
AT2G23320.1	Atru.chr8.1995	AtruWRKY35	50	80	35	3	219	297	103	178	8e-18	82
AT2G23320.1	Atru.chr8.2350	AtruWRKY32	50.56	89	40	2	224	309	368	455	5e-23	99.4
AT2G23320.1	Atru.chr8.2350	AtruWRKY32	39.6	101	48	3	197	297	184	271	9e-15	74.3
AT2G23320.1	Atru.chr8.2526	AtruWRKY31	56.14	57	23	2	241	297	199	253	5e-15	73.6
AT2G23320.1	Atru.chr8.2579	AtruWRKY30	47.67	86	40	2	215	299	221	302	2e-19	88.6
AT2G23320.1	Atru.chr8.344	AtruWRKY34	60.61	66	25	1	237	302	366	430	1e-20	91.7
AT2G23320.1	Atru.chr8.344	AtruWRKY34	54.1	61	25	3	238	297	196	254	9e-14	71.2
AT2G23320.1	Atru.chr8.95	AtruWRKY33	34.38	96	54	2	202	295	119	207	2e-10	60.8
AT2G23320.1	Atru.chr9.2017	AtruWRKY39	39.29	84	48	2	215	295	113	196	3e-12	66.2
AT2G23320.1	Atru.chr9.2113	AtruWRKY38	49.4	83	40	1	216	298	140	220	1e-21	93.2
AT2G23320.1	Atru.chr9.2304	AtruWRKY40	45.16	93	46	2	208	299	151	239	5e-19	87.4
AT2G24570.1	Atru.chr1.252	AtruWRKY37	52.63	57	25	1	244	298	150	206	4e-14	70.9
AT2G24570.1	Atru.chr1.2580	AtruWRKY36	46.23	106	52	2	195	300	376	476	3e-20	91.3
AT2G24570.1	Atru.chr1.2580	AtruWRKY36	59.65	57	21	2	244	300	243	297	1e-14	73.9
AT2G24570.1	Atru.chr10.1366	AtruWRKY27	46.48	71	37	1	230	300	158	227	6e-16	76.6
AT2G24570.1	Atru.chr10.1574	AtruWRKY26	55.06	89	34	1	218	300	10	98	2e-26	105
AT2G24570.1	Atru.chr10.2262	AtruWRKY28	51.35	74	36	0	227	300	326	399	1e-18	86.3
AT2G24570.1	Atru.chr10.2411	AtruWRKY29	51.56	64	30	1	244	306	173	236	3e-17	80.9
AT2G24570.1	Atru.chr10.684	AtruWRKY25	54.02	87	35	1	219	300	226	312	4e-25	105
AT2G24570.1	Atru.chr11.1669	AtruWRKY13	41.38	87	38	2	244	318	159	244	2e-16	77.8
AT2G24570.1	Atru.chr11.1674	AtruWRKY12	49.32	73	30	2	244	310	159	230	5e-15	73.6
AT2G24570.1	Atru.chr11.1706	AtruWRKY11	53.25	77	32	2	227	300	390	465	2e-19	88.2
AT2G24570.1	Atru.chr11.1706	AtruWRKY11	53.97	63	26	3	240	301	233	293	4e-14	72.4
AT2G24570.1	Atru.chr11.1895	AtruWRKY10	56.14	57	25	0	244	300	272	328	6e-17	80.9
AT2G24570.1	Atru.chr12.1782	AtruWRKY53	52.44	82	35	2	223	301	472	552	2e-18	86.3
AT2G24570.1	Atru.chr12.1782	AtruWRKY53	54.39	57	24	2	244	300	274	328	1e-12	68.2
AT2G24570.1	Atru.chr12.201_Atru.chr12.202	AtruWRKY54	33.96	106	58	3	202	303	110	207	5e-09	56.6
AT2G24570.1	Atru.chr12.203	AtruWRKY52	43.33	90	48	2	218	304	160	249	1e-15	76.6
AT2G24570.1	Atru.chr13.744	AtruWRKY19	40.63	347	138	11	10	300	26	360	2e-69	224
AT2G24570.1	Atru.chr2.3488	AtruWRKY23	48.65	74	38	0	227	300	287	360	5e-18	84.3
AT2G24570.1	Atru.chr2.3616	AtruWRKY21	55.41	74	32	1	227	300	371	443	6e-19	87
AT2G24570.1	Atru.chr2.3616	AtruWRKY21	50.88	57	26	2	244	300	222	276	9e-10	59.3
AT2G24570.1	Atru.chr2.3873	AtruWRKY24	58.06	62	25	1	239	300	8	68	6e-18	77.4
AT2G24570.1	Atru.chr2.3906	AtruWRKY20	42.98	121	54	3	194	300	470	589	3e-19	88.2
AT2G24570.1	Atru.chr2.3906	AtruWRKY20	50.88	57	26	2	244	300	320	374	1e-10	62.4
AT2G24570.1	Atru.chr2.840	AtruWRKY22	35.2	358	164	8	17	309	4	358	8e-52	177
AT2G24570.1	Atru.chr3.2384	AtruWRKY51	40.74	81	38	4	241	312	34	113	2e-07	49.3
AT2G24570.1	Atru.chr3.267	AtruWRKY50	68.55	124	36	2	177	300	209	329	3e-51	175
AT2G24570.1	Atru.chr4.3047	AtruWRKY43	46.75	77	40	1	224	300	228	303	3e-17	81.6
AT2G24570.1	Atru.chr4.410	AtruWRKY41	37.5	112	65	3	192	300	53	162	3e-16	75.9
AT2G24570.1	Atru.chr4.480	AtruWRKY42	47.44	78	37	2	226	300	132	208	3e-16	76.3
AT2G24570.1	Atru.chr5.112	AtruWRKY1	46.34	82	40	2	222	300	130	210	3e-17	79
AT2G24570.1	Atru.chr5.1597	AtruWRKY9	36.23	345	145	13	17	300	4	334	3e-53	181
AT2G24570.1	Atru.chr5.562	AtruWRKY8	53.76	93	38	1	208	300	155	242	3e-25	103
AT2G24570.1	Atru.chr5.580	AtruWRKY2	53.76	93	38	1	208	300	155	242	3e-25	103
AT2G24570.1	Atru.chr5.640	AtruWRKY3	40.22	92	52	2	216	304	95	186	2e-13	69.7
AT2G24570.1	Atru.chr5.856	AtruWRKY6	57.89	57	24	0	244	300	132	188	1e-17	82.4
AT2G24570.1	Atru.chr5.965	AtruWRKY7	44	75	41	1	226	300	138	211	1e-15	75.9
AT2G24570.1	Atru.chr5.983	AtruWRKY4	60	75	28	1	228	300	36	110	2e-24	100
AT2G24570.1	Atru.chr6.1003	AtruWRKY49	49.33	75	38	0	226	300	231	305	1e-17	82.4
AT2G24570.1	Atru.chr6.1828	AtruWRKY46	42.17	83	47	1	218	300	78	159	2e-15	73.2
AT2G24570.1	Atru.chr6.2076	AtruWRKY48	54.39	57	25	1	244	300	193	248	1e-15	76.3
AT2G24570.1	Atru.chr6.2590	AtruWRKY47	48.39	62	31	1	239	300	118	178	6e-15	72
AT2G24570.1	Atru.chr6.3220	AtruWRKY45	50	74	37	0	227	300	337	410	3e-18	85.1
AT2G24570.1	Atru.chr6.3354	AtruWRKY44	54.17	72	32	1	229	300	279	349	4e-19	87.4
AT2G24570.1	Atru.chr6.3354	AtruWRKY44	38.6	57	33	2	244	300	123	177	9e-06	46.6
AT2G24570.1	Atru.chr7.1919	AtruWRKY15	46.99	83	43	1	219	301	76	157	1e-17	79
AT2G24570.1	Atru.chr7.2541	AtruWRKY14	50	60	30	0	243	302	175	234	1e-15	75.9
AT2G24570.1	Atru.chr7.2542	AtruWRKY17	48.33	60	31	0	241	300	105	164	1e-15	75.1
AT2G24570.1	Atru.chr7.2657	AtruWRKY18	58.11	339	119	7	1	320	1	335	1e-120	354
AT2G24570.1	Atru.chr7.53	AtruWRKY16	56.67	60	25	1	241	300	350	408	3e-18	84.3
AT2G24570.1	Atru.chr7.53	AtruWRKY16	42.11	57	31	2	244	300	179	233	3e-06	48.1
AT2G24570.1	Atru.chr8.1995	AtruWRKY35	52.63	76	31	3	226	300	107	178	2e-16	78.2
AT2G24570.1	Atru.chr8.2350	AtruWRKY32	55.84	77	30	2	227	300	368	443	1e-20	92
AT2G24570.1	Atru.chr8.2350	AtruWRKY32	59.65	57	21	2	244	300	217	271	6e-15	74.7
AT2G24570.1	Atru.chr8.2526	AtruWRKY31	48.81	84	37	4	218	300	175	253	1e-15	75.1
AT2G24570.1	Atru.chr8.2579	AtruWRKY30	50	90	40	4	213	300	214	300	1e-18	85.9
AT2G24570.1	Atru.chr8.344	AtruWRKY34	53.25	77	32	2	227	300	350	425	1e-18	85.9
AT2G24570.1	Atru.chr8.344	AtruWRKY34	56.14	57	23	2	244	300	200	254	7e-13	68.6
AT2G24570.1	Atru.chr8.95	AtruWRKY33	37.84	74	41	2	230	298	134	207	4e-09	57
AT2G24570.1	Atru.chr9.2017	AtruWRKY39	37.27	110	61	5	200	303	96	203	7e-11	62.4
AT2G24570.1	Atru.chr9.2113	AtruWRKY38	51.72	87	40	1	218	304	139	223	4e-22	94.4
AT2G24570.1	Atru.chr9.2304	AtruWRKY40	54.39	57	26	0	244	300	181	237	2e-15	76.6
AT2G25000.1	Atru.chr1.252	AtruWRKY37	49.21	63	30	1	144	204	147	209	5e-13	67
AT2G25000.1	Atru.chr1.2580	AtruWRKY36	45.95	74	39	1	145	218	419	491	1e-17	82
AT2G25000.1	Atru.chr1.2580	AtruWRKY36	40.78	103	49	4	147	246	243	336	8e-13	67.8
AT2G25000.1	Atru.chr10.1366	AtruWRKY27	54.84	62	27	1	145	206	170	230	6e-19	84.3
AT2G25000.1	Atru.chr10.1574	AtruWRKY26	50.79	63	31	0	147	209	42	104	2e-16	75.5
AT2G25000.1	Atru.chr10.2262	AtruWRKY28	46.91	81	43	0	126	206	322	402	5e-21	92.4
AT2G25000.1	Atru.chr10.2411	AtruWRKY29	40.06	327	133	8	4	271	17	339	2e-62	203
AT2G25000.1	Atru.chr10.684	AtruWRKY25	46.99	83	42	1	126	206	233	315	1e-15	76.3
AT2G25000.1	Atru.chr11.1669	AtruWRKY13	54.24	59	26	1	145	203	157	214	4e-17	79
AT2G25000.1	Atru.chr11.1674	AtruWRKY12	54.39	57	25	1	145	201	157	212	9e-17	77.4
AT2G25000.1	Atru.chr11.1706	AtruWRKY11	49.25	67	33	1	145	211	408	473	2e-17	81.3
AT2G25000.1	Atru.chr11.1706	AtruWRKY11	48.33	60	29	2	147	206	238	295	3e-10	60.1
AT2G25000.1	Atru.chr11.1895	AtruWRKY10	60.32	63	25	0	144	206	269	331	4e-22	95.9
AT2G25000.1	Atru.chr12.1782	AtruWRKY53	45.12	82	42	2	145	226	494	572	2e-17	82
AT2G25000.1	Atru.chr12.1782	AtruWRKY53	42.22	90	48	3	144	233	271	356	6e-12	65.1
AT2G25000.1	Atru.chr12.201_Atru.chr12.202	AtruWRKY54	40	60	34	1	144	201	141	200	3e-09	56.6
AT2G25000.1	Atru.chr12.203	AtruWRKY52	40.96	83	43	2	140	216	180	262	2e-11	63.5
AT2G25000.1	Atru.chr13.744	AtruWRKY19	48.28	58	30	0	147	204	304	361	3e-15	74.3
AT2G25000.1	Atru.chr2.3488	AtruWRKY23	43.18	88	50	0	119	206	276	363	1e-21	94.4
AT2G25000.1	Atru.chr2.3616	AtruWRKY21	51.56	64	30	1	145	208	386	448	3e-18	84.3
AT2G25000.1	Atru.chr2.3616	AtruWRKY21	44.12	68	36	2	139	206	214	279	8e-11	61.6
AT2G25000.1	Atru.chr2.3873	AtruWRKY24	55.17	58	25	1	146	203	12	68	2e-19	80.9
AT2G25000.1	Atru.chr2.3906	AtruWRKY20	50	64	31	1	145	208	532	594	6e-17	80.5
AT2G25000.1	Atru.chr2.3906	AtruWRKY20	49.18	61	29	2	146	206	319	377	5e-12	65.5
AT2G25000.1	Atru.chr2.840	AtruWRKY22	49.21	63	32	0	147	209	290	352	2e-15	75.1
AT2G25000.1	Atru.chr3.2384	AtruWRKY51	33.33	72	43	2	146	213	36	106	1e-07	49.7
AT2G25000.1	Atru.chr3.267	AtruWRKY50	50	58	29	0	147	204	273	330	2e-16	77.4
AT2G25000.1	Atru.chr4.3047	AtruWRKY43	44.87	78	42	1	145	222	246	322	9e-20	87.8
AT2G25000.1	Atru.chr4.410	AtruWRKY41	51.61	62	29	1	145	206	105	165	2e-18	81.6
AT2G25000.1	Atru.chr4.480	AtruWRKY42	50.82	61	29	1	144	204	150	209	2e-17	79
AT2G25000.1	Atru.chr5.112	AtruWRKY1	49.25	67	32	2	138	204	147	211	5e-17	77.4
AT2G25000.1	Atru.chr5.1597	AtruWRKY9	53.45	58	27	0	147	204	278	335	6e-17	79
AT2G25000.1	Atru.chr5.562	AtruWRKY8	48.33	60	31	0	147	206	186	245	3e-15	74.3
AT2G25000.1	Atru.chr5.580	AtruWRKY2	48.33	60	31	0	147	206	186	245	3e-15	74.3
AT2G25000.1	Atru.chr5.640	AtruWRKY3	50.85	59	27	1	145	201	122	180	2e-12	65.9
AT2G25000.1	Atru.chr5.856	AtruWRKY6	48.89	90	41	2	117	206	107	191	7e-22	93.6
AT2G25000.1	Atru.chr5.965	AtruWRKY7	59.68	62	24	1	145	206	154	214	1e-20	89
AT2G25000.1	Atru.chr5.983	AtruWRKY4	47.76	67	35	0	147	213	54	120	8e-16	74.3
AT2G25000.1	Atru.chr6.1003	AtruWRKY49	63.49	63	23	0	144	206	246	308	5e-24	99.8
AT2G25000.1	Atru.chr6.1828	AtruWRKY46	47.46	59	30	1	145	203	102	159	5e-15	71.2
AT2G25000.1	Atru.chr6.2076	AtruWRKY48	54.84	62	27	1	145	206	191	251	5e-19	84.7
AT2G25000.1	Atru.chr6.2590	AtruWRKY47	45.71	70	37	1	134	203	110	178	1e-15	72.8
AT2G25000.1	Atru.chr6.3220	AtruWRKY45	46.51	86	46	0	126	211	333	418	2e-22	97.1
AT2G25000.1	Atru.chr6.3354	AtruWRKY44	54.29	70	28	2	145	214	292	357	3e-18	84.3
AT2G25000.1	Atru.chr6.3354	AtruWRKY44	45.61	57	29	2	147	203	123	177	5e-09	56.2
AT2G25000.1	Atru.chr7.1919	AtruWRKY15	34.78	138	77	5	70	203	28	156	7e-20	84.7
AT2G25000.1	Atru.chr7.2541	AtruWRKY14	41.96	317	114	11	10	271	35	336	7e-55	183
AT2G25000.1	Atru.chr7.2542	AtruWRKY17	33.2	259	122	6	45	267	19	262	5e-35	129
AT2G25000.1	Atru.chr7.2657	AtruWRKY18	50	60	30	0	147	206	259	318	1e-15	74.7
AT2G25000.1	Atru.chr7.53	AtruWRKY16	45	60	32	1	147	206	353	411	2e-14	72.8
AT2G25000.1	Atru.chr7.53	AtruWRKY16	38.71	62	36	1	145	206	177	236	3e-08	53.9
AT2G25000.1	Atru.chr8.1995	AtruWRKY35	56.14	57	24	1	147	203	123	178	1e-17	80.5
AT2G25000.1	Atru.chr8.2350	AtruWRKY32	48.44	64	32	1	145	208	386	448	2e-16	78.6
AT2G25000.1	Atru.chr8.2350	AtruWRKY32	47.62	63	31	2	145	207	215	275	9e-13	67.4
AT2G25000.1	Atru.chr8.2526	AtruWRKY31	49.18	61	29	2	147	207	199	257	2e-12	65.1
AT2G25000.1	Atru.chr8.2579	AtruWRKY30	61.9	63	24	0	144	206	241	303	5e-23	98.6
AT2G25000.1	Atru.chr8.344	AtruWRKY34	35.65	115	72	2	94	208	318	430	6e-18	82.8
AT2G25000.1	Atru.chr8.344	AtruWRKY34	48.53	68	33	2	142	209	195	260	4e-13	68.6
AT2G25000.1	Atru.chr8.95	AtruWRKY33	45.59	68	35	1	136	201	140	207	8e-12	64.3
AT2G25000.1	Atru.chr9.2017	AtruWRKY39	43.66	71	36	2	146	214	139	207	2e-12	65.9
AT2G25000.1	Atru.chr9.2113	AtruWRKY38	46.67	60	32	0	147	206	163	222	2e-13	68.6
AT2G25000.1	Atru.chr9.2304	AtruWRKY40	65.08	63	22	0	144	206	178	240	7e-24	100
AT2G30250.1	Atru.chr1.252	AtruWRKY37	39.18	97	47	2	298	382	110	206	2e-13	69.3
AT2G30250.1	Atru.chr1.252	AtruWRKY37	30.4	125	68	5	111	219	85	206	2e-10	60.8
AT2G30250.1	Atru.chr1.2580	AtruWRKY36	43.92	444	153	10	31	389	49	481	1e-91	290
AT2G30250.1	Atru.chr10.1366	AtruWRKY27	62.82	78	29	0	314	391	157	234	4e-27	110
AT2G30250.1	Atru.chr10.1366	AtruWRKY27	55.93	59	25	1	167	224	172	230	4e-12	66.6
AT2G30250.1	Atru.chr10.1574	AtruWRKY26	48.44	64	32	1	329	391	42	105	5e-14	70.9
AT2G30250.1	Atru.chr10.1574	AtruWRKY26	44.26	61	32	2	166	224	41	101	8e-09	55.1
AT2G30250.1	Atru.chr10.2262	AtruWRKY28	51.28	78	37	1	311	387	325	402	7e-21	94
AT2G30250.1	Atru.chr10.2262	AtruWRKY28	46.67	60	30	2	167	224	343	402	1e-09	59.3
AT2G30250.1	Atru.chr10.2411	AtruWRKY29	51.52	66	31	1	326	390	170	235	1e-17	82.8
AT2G30250.1	Atru.chr10.2411	AtruWRKY29	48.33	60	29	2	167	224	173	232	2e-12	67.4
AT2G30250.1	Atru.chr10.684	AtruWRKY25	52.46	61	28	1	329	388	256	316	9e-14	72.4
AT2G30250.1	Atru.chr10.684	AtruWRKY25	39.8	98	46	5	154	240	238	333	2e-08	55.8
AT2G30250.1	Atru.chr11.1669	AtruWRKY13	56.58	76	33	0	309	384	139	214	6e-23	97.4
AT2G30250.1	Atru.chr11.1669	AtruWRKY13	42.86	77	38	2	151	221	138	214	9e-11	62
AT2G30250.1	Atru.chr11.1674	AtruWRKY12	56.76	74	32	0	309	382	139	212	5e-22	94.4
AT2G30250.1	Atru.chr11.1674	AtruWRKY12	44	75	36	3	151	219	138	212	3e-10	60.1
AT2G30250.1	Atru.chr11.1706	AtruWRKY11	48.79	248	107	6	157	389	228	470	2e-65	219
AT2G30250.1	Atru.chr11.1706	AtruWRKY11	57.14	63	26	1	329	391	238	299	1e-14	74.7
AT2G30250.1	Atru.chr11.1895	AtruWRKY10	36.36	165	89	4	239	387	167	331	3e-21	95.5
AT2G30250.1	Atru.chr11.1895	AtruWRKY10	35.92	103	54	3	124	224	239	331	1e-11	65.9
AT2G30250.1	Atru.chr12.1782	AtruWRKY53	55.77	104	45	1	286	389	454	556	3e-32	129
AT2G30250.1	Atru.chr12.1782	AtruWRKY53	60.92	87	33	1	149	235	257	342	2e-26	111
AT2G30250.1	Atru.chr12.1782	AtruWRKY53	56.25	64	27	1	329	392	274	336	5e-14	73.6
AT2G30250.1	Atru.chr12.1782	AtruWRKY53	55	60	26	1	166	224	495	554	1e-11	65.9
AT2G30250.1	Atru.chr12.201_Atru.chr12.202	AtruWRKY54	40.63	64	34	2	160	219	137	200	2e-07	52
AT2G30250.1	Atru.chr12.201_Atru.chr12.202	AtruWRKY54	43.86	57	29	1	329	382	144	200	4e-07	50.8
AT2G30250.1	Atru.chr12.203	AtruWRKY52	38.67	75	39	3	152	219	169	243	6e-09	57
AT2G30250.1	Atru.chr12.203	AtruWRKY52	47.37	57	27	1	329	382	187	243	1e-08	55.8
AT2G30250.1	Atru.chr13.744	AtruWRKY19	48.61	72	31	2	325	390	300	371	3e-15	76.6
AT2G30250.1	Atru.chr13.744	AtruWRKY19	40.79	76	41	3	150	221	285	360	1e-09	58.9
AT2G30250.1	Atru.chr2.3488	AtruWRKY23	51.28	78	37	1	311	387	286	363	2e-21	95.9
AT2G30250.1	Atru.chr2.3488	AtruWRKY23	44.93	69	32	3	158	224	299	363	2e-10	62
AT2G30250.1	Atru.chr2.3616	AtruWRKY21	49.79	235	102	3	165	389	220	448	2e-68	229
AT2G30250.1	Atru.chr2.3616	AtruWRKY21	44.12	102	46	3	166	266	387	478	7e-15	75.9
AT2G30250.1	Atru.chr2.3873	AtruWRKY24	56.06	66	29	0	319	384	3	68	2e-19	82.4
AT2G30250.1	Atru.chr2.3873	AtruWRKY24	43.84	73	32	2	150	221	4	68	2e-09	54.7
AT2G30250.1	Atru.chr2.3906	AtruWRKY20	43.17	278	104	5	165	389	318	594	5e-61	211
AT2G30250.1	Atru.chr2.3906	AtruWRKY20	56.25	64	27	1	329	392	320	382	1e-13	72.8
AT2G30250.1	Atru.chr2.3906	AtruWRKY20	47.56	82	37	2	149	224	511	592	3e-13	71.2
AT2G30250.1	Atru.chr2.840	AtruWRKY22	43.21	81	42	3	305	384	269	346	2e-15	76.6
AT2G30250.1	Atru.chr2.840	AtruWRKY22	41.33	75	40	3	151	221	272	346	5e-09	57
AT2G30250.1	Atru.chr3.2384	AtruWRKY51	38.3	94	53	2	167	255	37	130	3e-12	64.3
AT2G30250.1	Atru.chr3.2384	AtruWRKY51	44.26	61	30	2	329	385	37	97	6e-09	54.7
AT2G30250.1	Atru.chr3.267	AtruWRKY50	43.02	86	45	3	305	389	252	334	2e-15	76.6
AT2G30250.1	Atru.chr3.267	AtruWRKY50	42.11	76	40	3	150	221	254	329	3e-09	57.8
AT2G30250.1	Atru.chr4.3047	AtruWRKY43	60.98	82	32	0	312	393	231	312	4e-26	108
AT2G30250.1	Atru.chr4.3047	AtruWRKY43	55	60	26	1	166	224	247	306	2e-13	71.2
AT2G30250.1	Atru.chr4.410	AtruWRKY41	52.5	80	38	0	311	390	89	168	6e-23	95.5
AT2G30250.1	Atru.chr4.410	AtruWRKY41	48.33	60	30	1	166	224	106	165	1e-09	57.4
AT2G30250.1	Atru.chr4.480	AtruWRKY42	61.84	76	29	0	309	384	133	208	2e-27	108
AT2G30250.1	Atru.chr4.480	AtruWRKY42	42.11	76	38	2	152	221	133	208	8e-12	64.3
AT2G30250.1	Atru.chr5.112	AtruWRKY1	60	80	32	0	305	384	131	210	3e-29	114
AT2G30250.1	Atru.chr5.112	AtruWRKY1	43.59	78	38	2	150	221	133	210	7e-13	67.4
AT2G30250.1	Atru.chr5.1597	AtruWRKY9	44.3	79	40	3	307	384	259	334	7e-15	74.7
AT2G30250.1	Atru.chr5.1597	AtruWRKY9	39.33	89	45	4	150	234	259	342	2e-09	58.5
AT2G30250.1	Atru.chr5.562	AtruWRKY8	49.18	61	30	1	329	388	186	246	9e-13	68.9
AT2G30250.1	Atru.chr5.562	AtruWRKY8	31.18	170	92	7	137	290	159	319	9e-10	59.7
AT2G30250.1	Atru.chr5.580	AtruWRKY2	49.18	61	30	1	329	388	186	246	9e-13	68.9
AT2G30250.1	Atru.chr5.580	AtruWRKY2	31.18	170	92	7	137	290	159	319	9e-10	59.7
AT2G30250.1	Atru.chr5.640	AtruWRKY3	52.54	59	25	1	327	382	122	180	1e-11	65.1
AT2G30250.1	Atru.chr5.640	AtruWRKY3	41.38	58	30	2	166	219	123	180	1e-07	52.8
AT2G30250.1	Atru.chr5.856	AtruWRKY6	47.87	94	46	2	295	387	100	191	6e-22	95.9
AT2G30250.1	Atru.chr5.856	AtruWRKY6	46.67	60	30	2	167	224	132	191	1e-09	58.9
AT2G30250.1	Atru.chr5.965	AtruWRKY7	57.32	82	35	0	312	393	139	220	6e-24	100
AT2G30250.1	Atru.chr5.965	AtruWRKY7	50.7	71	33	2	167	236	156	225	4e-13	69.3
AT2G30250.1	Atru.chr5.983	AtruWRKY4	55	60	26	1	329	387	54	113	2e-15	75.1
AT2G30250.1	Atru.chr5.983	AtruWRKY4	45.16	62	32	2	167	226	54	115	1e-09	58.5
AT2G30250.1	Atru.chr6.1003	AtruWRKY49	41.18	102	57	2	290	388	208	309	1e-19	89.4
AT2G30250.1	Atru.chr6.1003	AtruWRKY49	37.23	94	46	3	144	224	215	308	1e-10	62.4
AT2G30250.1	Atru.chr6.1828	AtruWRKY46	58.11	74	31	0	311	384	86	159	3e-26	104
AT2G30250.1	Atru.chr6.1828	AtruWRKY46	35.16	128	68	3	101	227	52	165	6e-14	70.1
AT2G30250.1	Atru.chr6.2076	AtruWRKY48	63.89	72	26	0	320	391	184	255	6e-24	100
AT2G30250.1	Atru.chr6.2076	AtruWRKY48	54.24	59	26	1	167	224	193	251	5e-11	63.2
AT2G30250.1	Atru.chr6.2590	AtruWRKY47	65.71	70	24	0	317	386	111	180	2e-25	102
AT2G30250.1	Atru.chr6.2590	AtruWRKY47	40.79	76	36	2	147	221	111	178	1e-10	60.5
AT2G30250.1	Atru.chr6.3220	AtruWRKY45	51.25	80	38	1	311	389	336	415	4e-21	95.1
AT2G30250.1	Atru.chr6.3220	AtruWRKY45	39.08	87	49	3	142	224	327	413	2e-10	62.4
AT2G30250.1	Atru.chr6.3354	AtruWRKY44	41.63	233	121	4	167	387	123	352	2e-51	182
AT2G30250.1	Atru.chr7.1919	AtruWRKY15	60.53	76	29	1	309	384	82	156	7e-25	100
AT2G30250.1	Atru.chr7.1919	AtruWRKY15	43.42	76	34	2	147	221	89	156	1e-10	59.7
AT2G30250.1	Atru.chr7.2541	AtruWRKY14	54.1	61	27	1	329	388	176	236	1e-16	80.1
AT2G30250.1	Atru.chr7.2541	AtruWRKY14	46.58	73	34	3	167	234	176	248	4e-13	69.7
AT2G30250.1	Atru.chr7.2542	AtruWRKY17	34.21	152	84	5	255	393	25	173	2e-18	84.3
AT2G30250.1	Atru.chr7.2542	AtruWRKY17	47.37	57	28	2	167	221	108	164	4e-09	57
AT2G30250.1	Atru.chr7.2657	AtruWRKY18	44.05	84	43	3	306	388	239	319	8e-15	74.7
AT2G30250.1	Atru.chr7.2657	AtruWRKY18	32.74	113	65	4	125	226	208	320	9e-10	59.3
AT2G30250.1	Atru.chr7.53	AtruWRKY16	40.5	242	124	7	167	392	179	416	1e-44	162
AT2G30250.1	Atru.chr7.53	AtruWRKY16	53.03	66	30	1	165	229	351	416	3e-13	70.5
AT2G30250.1	Atru.chr8.1995	AtruWRKY35	47.44	78	41	0	307	384	101	178	8e-17	80.5
AT2G30250.1	Atru.chr8.1995	AtruWRKY35	56.9	58	24	1	165	221	121	178	3e-13	69.7
AT2G30250.1	Atru.chr8.2350	AtruWRKY32	42.78	388	155	8	67	389	63	448	2e-81	263
AT2G30250.1	Atru.chr8.2526	AtruWRKY31	64.47	76	27	0	156	231	188	263	3e-25	103
AT2G30250.1	Atru.chr8.2526	AtruWRKY31	56.92	65	27	1	329	393	199	262	2e-15	75.9
AT2G30250.1	Atru.chr8.2579	AtruWRKY30	48.54	103	47	3	289	388	205	304	1e-22	99
AT2G30250.1	Atru.chr8.2579	AtruWRKY30	47.54	61	30	2	166	224	243	303	4e-10	61.2
AT2G30250.1	Atru.chr8.344	AtruWRKY34	47.11	242	102	7	165	389	198	430	8e-63	211
AT2G30250.1	Atru.chr8.95	AtruWRKY33	45.9	61	30	1	325	382	147	207	9e-10	59.3
AT2G30250.1	Atru.chr8.95	AtruWRKY33	37.93	58	32	2	166	219	150	207	2e-06	48.5
AT2G30250.1	Atru.chr9.2017	AtruWRKY39	50.88	57	25	1	329	382	140	196	1e-10	62
AT2G30250.1	Atru.chr9.2017	AtruWRKY39	43.86	57	28	2	167	219	140	196	9e-09	56.2
AT2G30250.1	Atru.chr9.2113	AtruWRKY38	49.38	81	37	3	315	393	148	226	6e-13	69.3
AT2G30250.1	Atru.chr9.2113	AtruWRKY38	44.93	69	34	3	165	231	161	227	3e-08	54.7
AT2G30250.1	Atru.chr9.2304	AtruWRKY40	49.49	99	46	2	291	388	146	241	1e-23	102
AT2G30250.1	Atru.chr9.2304	AtruWRKY40	49.18	61	29	2	166	224	180	240	2e-10	62.4
AT2G30590.1	Atru.chr1.252	AtruWRKY37	42.45	106	50	5	268	368	107	206	5e-15	74.3
AT2G30590.1	Atru.chr1.2580	AtruWRKY36	51.28	78	37	1	293	370	400	476	4e-17	82.8
AT2G30590.1	Atru.chr1.2580	AtruWRKY36	55.93	59	24	2	314	372	243	299	5e-13	70.1
AT2G30590.1	Atru.chr10.1366	AtruWRKY27	30.43	207	116	5	190	375	32	231	8e-20	89
AT2G30590.1	Atru.chr10.1574	AtruWRKY26	54.84	93	30	2	296	376	13	105	6e-28	110
AT2G30590.1	Atru.chr10.2262	AtruWRKY28	50	78	39	0	297	374	326	403	4e-19	88.6
AT2G30590.1	Atru.chr10.2411	AtruWRKY29	55.56	63	27	1	314	376	173	234	8e-18	83.2
AT2G30590.1	Atru.chr10.684	AtruWRKY25	53.4	103	38	3	281	376	218	317	6e-28	114
AT2G30590.1	Atru.chr11.1669	AtruWRKY13	43.9	82	44	2	289	370	135	214	2e-14	72.8
AT2G30590.1	Atru.chr11.1674	AtruWRKY12	41.3	92	52	2	289	380	135	224	5e-14	71.2
AT2G30590.1	Atru.chr11.1706	AtruWRKY11	51.28	78	37	1	293	370	389	465	1e-20	93.2
AT2G30590.1	Atru.chr11.1706	AtruWRKY11	51.56	64	28	3	308	370	231	292	3e-13	70.5
AT2G30590.1	Atru.chr11.1895	AtruWRKY10	59.65	57	22	1	318	374	276	331	3e-17	83.2
AT2G30590.1	Atru.chr12.1782	AtruWRKY53	51.95	77	36	1	294	370	476	551	2e-16	80.5
AT2G30590.1	Atru.chr12.1782	AtruWRKY53	52.54	59	26	2	314	372	274	330	3e-12	67.8
AT2G30590.1	Atru.chr12.201_Atru.chr12.202	AtruWRKY54	33.94	109	56	4	280	380	118	218	8e-10	59.3
AT2G30590.1	Atru.chr12.203	AtruWRKY52	45.24	84	43	2	289	369	161	244	6e-16	78.2
AT2G30590.1	Atru.chr13.744	AtruWRKY19	57.45	188	67	5	195	370	174	360	1e-59	200
AT2G30590.1	Atru.chr2.3488	AtruWRKY23	48.75	80	40	1	295	374	285	363	1e-19	89.7
AT2G30590.1	Atru.chr2.3616	AtruWRKY21	51.9	79	34	2	295	370	366	443	6e-19	88.2
AT2G30590.1	Atru.chr2.3616	AtruWRKY21	47.46	59	29	2	314	372	222	278	9e-10	60.1
AT2G30590.1	Atru.chr2.3873	AtruWRKY24	57.38	61	25	1	310	370	9	68	3e-16	73.9
AT2G30590.1	Atru.chr2.3906	AtruWRKY20	37.14	140	76	3	242	370	451	589	6e-19	88.2
AT2G30590.1	Atru.chr2.3906	AtruWRKY20	52.46	61	27	2	314	374	320	378	3e-11	64.7
AT2G30590.1	Atru.chr2.840	AtruWRKY22	63.33	180	51	6	208	373	171	349	4e-67	219
AT2G30590.1	Atru.chr3.2384	AtruWRKY51	36.62	71	40	2	311	377	34	103	7e-07	48.1
AT2G30590.1	Atru.chr3.267	AtruWRKY50	81	100	18	1	272	370	230	329	1e-53	183
AT2G30590.1	Atru.chr4.3047	AtruWRKY43	51.72	58	27	1	314	371	248	304	8e-16	78.2
AT2G30590.1	Atru.chr4.410	AtruWRKY41	57.89	57	23	1	314	370	107	162	1e-15	75.1
AT2G30590.1	Atru.chr4.480	AtruWRKY42	45.88	85	40	3	295	376	131	212	1e-16	78.2
AT2G30590.1	Atru.chr5.112	AtruWRKY1	45.24	84	42	2	290	370	128	210	4e-16	76.6
AT2G30590.1	Atru.chr5.1597	AtruWRKY9	57.14	385	119	10	1	380	1	344	1e-132	387
AT2G30590.1	Atru.chr5.562	AtruWRKY8	60.71	84	28	1	288	371	165	243	4e-28	113
AT2G30590.1	Atru.chr5.580	AtruWRKY2	60.71	84	28	1	288	371	165	243	4e-28	113
AT2G30590.1	Atru.chr5.640	AtruWRKY3	47.67	86	42	2	286	368	95	180	4e-16	79
AT2G30590.1	Atru.chr5.856	AtruWRKY6	50	86	35	1	289	374	115	192	2e-19	88.6
AT2G30590.1	Atru.chr5.965	AtruWRKY7	53.45	58	26	1	314	371	156	212	3e-17	81.3
AT2G30590.1	Atru.chr5.983	AtruWRKY4	51.72	87	37	2	290	371	25	111	5e-24	99.8
AT2G30590.1	Atru.chr6.1003	AtruWRKY49	40	125	65	2	259	374	185	308	5e-20	90.5
AT2G30590.1	Atru.chr6.1828	AtruWRKY46	46.03	63	33	1	309	371	99	160	4e-15	73.2
AT2G30590.1	Atru.chr6.2076	AtruWRKY48	57.89	57	23	1	314	370	193	248	4e-17	81.3
AT2G30590.1	Atru.chr6.2590	AtruWRKY47	45.16	62	33	1	309	370	118	178	3e-14	70.9
AT2G30590.1	Atru.chr6.3220	AtruWRKY45	49.46	93	36	3	288	378	334	417	5e-20	91.3
AT2G30590.1	Atru.chr6.3354	AtruWRKY44	53.52	71	32	1	309	379	289	358	3e-19	89
AT2G30590.1	Atru.chr6.3354	AtruWRKY44	35.48	62	38	2	314	375	123	182	1e-06	50.1
AT2G30590.1	Atru.chr7.1919	AtruWRKY15	39.82	113	64	3	258	370	48	156	3e-18	81.3
AT2G30590.1	Atru.chr7.2541	AtruWRKY14	54.24	59	27	0	313	371	175	233	1e-17	82.8
AT2G30590.1	Atru.chr7.2542	AtruWRKY17	50	60	30	0	311	370	105	164	6e-16	76.6
AT2G30590.1	Atru.chr7.2657	AtruWRKY18	72.73	99	27	0	272	370	217	315	9e-50	172
AT2G30590.1	Atru.chr7.53	AtruWRKY16	51.67	60	28	1	311	370	350	408	4e-16	79.3
AT2G30590.1	Atru.chr8.1995	AtruWRKY35	51.25	80	34	3	296	374	107	182	3e-16	78.6
AT2G30590.1	Atru.chr8.2350	AtruWRKY32	40.43	141	60	5	238	370	319	443	2e-20	92.4
AT2G30590.1	Atru.chr8.2350	AtruWRKY32	55.93	59	24	2	314	372	217	273	2e-13	71.2
AT2G30590.1	Atru.chr8.2526	AtruWRKY31	54.24	59	25	2	314	372	199	255	8e-14	70.9
AT2G30590.1	Atru.chr8.2579	AtruWRKY30	40.59	101	47	2	271	371	214	301	1e-17	84.3
AT2G30590.1	Atru.chr8.344	AtruWRKY34	58.06	62	25	1	309	370	365	425	9e-18	84.3
AT2G30590.1	Atru.chr8.344	AtruWRKY34	55.56	63	25	3	311	372	196	256	2e-13	70.9
AT2G30590.1	Atru.chr8.95	AtruWRKY33	33.94	109	57	3	265	368	109	207	9e-11	62.4
AT2G30590.1	Atru.chr9.2017	AtruWRKY39	40.48	84	47	2	288	368	113	196	7e-12	65.9
AT2G30590.1	Atru.chr9.2113	AtruWRKY38	55.95	84	36	1	288	370	136	219	1e-22	96.7
AT2G30590.1	Atru.chr9.2304	AtruWRKY40	45.35	86	39	1	286	371	161	238	1e-17	84.3
AT2G34830.1	Atru.chr1.252	AtruWRKY37	56.14	57	23	1	216	270	150	206	4e-14	71.6
AT2G34830.1	Atru.chr1.2580	AtruWRKY36	29.07	172	109	3	121	280	314	484	3e-13	71.2
AT2G34830.1	Atru.chr1.2580	AtruWRKY36	50	60	28	2	216	275	243	300	2e-10	62.4
AT2G34830.1	Atru.chr10.1366	AtruWRKY27	44.68	94	47	3	216	308	172	261	3e-19	87.4
AT2G34830.1	Atru.chr10.1574	AtruWRKY26	68	100	27	2	177	275	6	101	9e-39	141
AT2G34830.1	Atru.chr10.2262	AtruWRKY28	47.37	76	39	1	200	275	328	402	4e-17	83.6
AT2G34830.1	Atru.chr10.2411	AtruWRKY29	46.25	80	43	0	212	291	169	248	3e-18	85.1
AT2G34830.1	Atru.chr10.684	AtruWRKY25	41.96	491	197	18	1	417	10	486	6e-87	277
AT2G34830.1	Atru.chr11.1669	AtruWRKY13	52.63	57	26	1	216	272	159	214	2e-14	73.2
AT2G34830.1	Atru.chr11.1674	AtruWRKY12	52.73	55	25	1	216	270	159	212	2e-13	69.7
AT2G34830.1	Atru.chr11.1706	AtruWRKY11	45	80	42	2	216	295	410	487	2e-17	83.6
AT2G34830.1	Atru.chr11.1706	AtruWRKY11	43.04	79	36	3	216	294	238	307	5e-12	67
AT2G34830.1	Atru.chr11.1895	AtruWRKY10	55	60	27	0	216	275	272	331	1e-15	79
AT2G34830.1	Atru.chr12.1782	AtruWRKY53	40	100	53	3	186	279	460	558	2e-15	78.6
AT2G34830.1	Atru.chr12.1782	AtruWRKY53	49.3	71	33	3	216	285	274	342	2e-12	68.9
AT2G34830.1	Atru.chr12.201_Atru.chr12.202	AtruWRKY54	48.15	54	26	1	219	270	147	200	3e-10	61.2
AT2G34830.1	Atru.chr12.203	AtruWRKY52	41.38	87	45	2	186	270	161	243	7e-15	75.5
AT2G34830.1	Atru.chr13.744	AtruWRKY19	54.08	98	40	2	177	274	270	362	8e-28	113
AT2G34830.1	Atru.chr2.3488	AtruWRKY23	45.56	90	48	1	187	275	274	363	3e-19	89.7
AT2G34830.1	Atru.chr2.3616	AtruWRKY21	50.77	65	31	1	216	280	388	451	2e-16	80.9
AT2G34830.1	Atru.chr2.3616	AtruWRKY21	45.31	64	33	2	212	275	218	279	2e-10	62
AT2G34830.1	Atru.chr2.3873	AtruWRKY24	52.24	67	30	2	207	272	3	68	2e-16	75.1
AT2G34830.1	Atru.chr2.3906	AtruWRKY20	42	100	51	3	186	279	498	596	2e-16	81.3
AT2G34830.1	Atru.chr2.3906	AtruWRKY20	46.38	69	33	3	216	282	320	386	2e-11	65.9
AT2G34830.1	Atru.chr2.840	AtruWRKY22	55.06	89	31	2	186	272	265	346	1e-24	103
AT2G34830.1	Atru.chr3.267	AtruWRKY50	49.54	109	46	2	164	272	230	329	1e-27	112
AT2G34830.1	Atru.chr4.3047	AtruWRKY43	52.94	68	30	2	216	282	248	314	5e-16	79.3
AT2G34830.1	Atru.chr4.410	AtruWRKY41	42.57	101	53	3	178	275	67	165	1e-16	78.6
AT2G34830.1	Atru.chr4.480	AtruWRKY42	27.45	204	118	7	78	272	26	208	3e-15	74.3
AT2G34830.1	Atru.chr5.112	AtruWRKY1	44.29	70	37	2	203	272	143	210	3e-13	68.9
AT2G34830.1	Atru.chr5.1597	AtruWRKY9	50.48	105	46	2	174	277	241	340	8e-27	109
AT2G34830.1	Atru.chr5.562	AtruWRKY8	65.45	110	28	1	177	286	157	256	7e-43	156
AT2G34830.1	Atru.chr5.580	AtruWRKY2	65.45	110	28	1	177	286	157	256	7e-43	156
AT2G34830.1	Atru.chr5.640	AtruWRKY3	52.63	57	25	1	216	270	124	180	4e-14	73.2
AT2G34830.1	Atru.chr5.856	AtruWRKY6	48.68	76	38	1	200	275	117	191	2e-17	83.2
AT2G34830.1	Atru.chr5.965	AtruWRKY7	55.07	69	29	2	216	283	156	223	4e-19	87
AT2G34830.1	Atru.chr5.983	AtruWRKY4	60.58	104	40	1	172	275	11	113	1e-34	130
AT2G34830.1	Atru.chr6.1003	AtruWRKY49	45.88	85	42	2	196	276	225	309	9e-17	81.6
AT2G34830.1	Atru.chr6.1828	AtruWRKY46	38.82	85	50	2	189	273	78	160	1e-15	75.5
AT2G34830.1	Atru.chr6.2076	AtruWRKY48	46.59	88	39	2	216	303	193	272	5e-19	87.4
AT2G34830.1	Atru.chr6.2590	AtruWRKY47	41.43	70	39	2	203	272	111	178	1e-13	69.7
AT2G34830.1	Atru.chr6.3220	AtruWRKY45	42.57	101	57	1	200	300	339	438	3e-19	90.1
AT2G34830.1	Atru.chr6.3354	AtruWRKY44	39.62	106	47	3	184	278	256	355	8e-16	79.3
AT2G34830.1	Atru.chr6.3354	AtruWRKY44	36.51	63	38	2	211	273	118	178	1e-06	50.4
AT2G34830.1	Atru.chr7.1919	AtruWRKY15	45.33	75	39	2	198	272	84	156	2e-15	74.3
AT2G34830.1	Atru.chr7.2541	AtruWRKY14	46.81	94	49	1	216	309	176	268	1e-16	80.5
AT2G34830.1	Atru.chr7.2542	AtruWRKY17	39.45	109	57	2	212	320	104	203	9e-14	70.9
AT2G34830.1	Atru.chr7.2657	AtruWRKY18	50.51	99	44	2	186	284	234	327	4e-28	113
AT2G34830.1	Atru.chr7.53	AtruWRKY16	44.74	76	38	3	208	280	344	418	1e-14	75.1
AT2G34830.1	Atru.chr7.53	AtruWRKY16	35.82	67	41	1	215	281	178	242	7e-06	47.8
AT2G34830.1	Atru.chr8.1995	AtruWRKY35	57.89	57	23	1	216	272	123	178	1e-14	74.3
AT2G34830.1	Atru.chr8.2350	AtruWRKY32	42.05	88	46	2	213	300	385	467	1e-13	72.4
AT2G34830.1	Atru.chr8.2350	AtruWRKY32	50	60	28	2	216	275	217	274	1e-10	62.8
AT2G34830.1	Atru.chr8.2526	AtruWRKY31	49.25	67	30	3	216	280	199	263	1e-12	67.8
AT2G34830.1	Atru.chr8.2579	AtruWRKY30	43.22	118	61	2	216	327	244	361	2e-17	84
AT2G34830.1	Atru.chr8.344	AtruWRKY34	43	100	53	4	181	280	338	433	3e-18	86.7
AT2G34830.1	Atru.chr8.344	AtruWRKY34	54.55	66	27	3	216	280	200	263	2e-13	71.6
AT2G34830.1	Atru.chr8.95	AtruWRKY33	50	54	25	1	219	270	154	207	2e-11	64.7
AT2G34830.1	Atru.chr9.2017	AtruWRKY39	41.38	87	45	2	186	270	114	196	2e-12	68.2
AT2G34830.1	Atru.chr9.2113	AtruWRKY38	60.71	112	37	1	186	297	140	244	6e-36	136
AT2G34830.1	Atru.chr9.2304	AtruWRKY40	52.46	61	29	0	216	276	181	241	5e-15	76.6
AT2G37260.1	Atru.chr1.252	AtruWRKY37	40	90	50	2	317	403	118	206	8e-15	73.9
AT2G37260.1	Atru.chr1.252	AtruWRKY37	46.03	63	30	2	166	224	150	212	1e-10	61.6
AT2G37260.1	Atru.chr1.2580	AtruWRKY36	46.95	262	101	7	162	407	239	478	1e-54	193
AT2G37260.1	Atru.chr1.2580	AtruWRKY36	53.23	62	28	1	344	405	237	297	3e-12	68.2
AT2G37260.1	Atru.chr10.1366	AtruWRKY27	64.06	64	23	0	344	407	166	229	1e-21	94.4
AT2G37260.1	Atru.chr10.1366	AtruWRKY27	58.33	60	24	1	166	224	172	231	4e-15	75.5
AT2G37260.1	Atru.chr10.1574	AtruWRKY26	53.97	63	28	1	344	405	36	98	4e-15	74.3
AT2G37260.1	Atru.chr10.1574	AtruWRKY26	52.24	67	27	3	166	230	42	105	8e-13	67.4
AT2G37260.1	Atru.chr10.2262	AtruWRKY28	46.59	88	40	2	327	407	314	401	6e-17	82.8
AT2G37260.1	Atru.chr10.2262	AtruWRKY28	51.67	60	27	2	166	223	343	402	3e-13	71.2
AT2G37260.1	Atru.chr10.2411	AtruWRKY29	56.16	73	28	3	156	224	161	233	1e-16	80.1
AT2G37260.1	Atru.chr10.2411	AtruWRKY29	44.12	68	37	1	339	405	162	229	7e-14	72.4
AT2G37260.1	Atru.chr10.684	AtruWRKY25	54.39	57	25	1	350	405	256	312	6e-14	73.2
AT2G37260.1	Atru.chr10.684	AtruWRKY25	46.38	69	35	2	158	224	248	316	1e-10	63.2
AT2G37260.1	Atru.chr11.1669	AtruWRKY13	48.91	92	46	1	321	411	129	220	8e-22	94.7
AT2G37260.1	Atru.chr11.1669	AtruWRKY13	62.5	56	20	1	166	220	159	214	1e-14	73.9
AT2G37260.1	Atru.chr11.1674	AtruWRKY12	50	84	41	1	321	403	129	212	8e-20	88.6
AT2G37260.1	Atru.chr11.1674	AtruWRKY12	48.1	79	40	1	166	243	159	237	2e-14	72.8
AT2G37260.1	Atru.chr11.1706	AtruWRKY11	46.52	273	98	7	150	407	228	467	1e-62	213
AT2G37260.1	Atru.chr11.1706	AtruWRKY11	55.74	61	26	1	166	225	410	470	8e-14	72.8
AT2G37260.1	Atru.chr11.1895	AtruWRKY10	56.92	65	27	1	344	407	266	330	1e-16	81.6
AT2G37260.1	Atru.chr11.1895	AtruWRKY10	55.38	65	22	3	166	228	272	331	8e-15	76.3
AT2G37260.1	Atru.chr12.1782	AtruWRKY53	43.64	291	112	7	162	407	270	553	1e-57	203
AT2G37260.1	Atru.chr12.1782	AtruWRKY53	51.35	74	31	2	153	225	487	556	1e-13	72.8
AT2G37260.1	Atru.chr12.201_Atru.chr12.202	AtruWRKY54	44.44	72	34	2	347	412	141	212	3e-12	67
AT2G37260.1	Atru.chr12.201_Atru.chr12.202	AtruWRKY54	35	80	45	3	166	238	144	223	6e-08	53.9
AT2G37260.1	Atru.chr12.203	AtruWRKY52	47.83	69	33	1	349	414	186	254	1e-14	74.3
AT2G37260.1	Atru.chr12.203	AtruWRKY52	49.12	57	25	2	166	218	187	243	2e-10	61.6
AT2G37260.1	Atru.chr13.744	AtruWRKY19	50.6	83	40	1	324	405	278	360	4e-18	85.1
AT2G37260.1	Atru.chr13.744	AtruWRKY19	51.72	58	26	2	166	221	304	361	9e-13	68.9
AT2G37260.1	Atru.chr2.3488	AtruWRKY23	53.85	65	29	1	344	407	298	362	1e-15	78.6
AT2G37260.1	Atru.chr2.3488	AtruWRKY23	49.23	65	26	3	166	228	304	363	3e-13	71.2
AT2G37260.1	Atru.chr2.3616	AtruWRKY21	46.09	256	98	7	163	407	219	445	1e-56	198
AT2G37260.1	Atru.chr2.3873	AtruWRKY24	54.84	62	28	0	344	405	7	68	4e-18	79.3
AT2G37260.1	Atru.chr2.3873	AtruWRKY24	55.36	56	24	1	166	220	13	68	2e-10	57.8
AT2G37260.1	Atru.chr2.3906	AtruWRKY20	46.34	287	106	9	160	407	314	591	8e-59	206
AT2G37260.1	Atru.chr2.840	AtruWRKY22	47.73	88	45	1	324	410	264	351	2e-16	79.7
AT2G37260.1	Atru.chr2.840	AtruWRKY22	55.93	59	24	2	166	222	290	348	2e-12	67.8
AT2G37260.1	Atru.chr3.2384	AtruWRKY51	46.88	64	29	2	166	224	37	100	9e-11	60.1
AT2G37260.1	Atru.chr3.2384	AtruWRKY51	42.86	77	40	2	349	421	36	112	9e-11	60.1
AT2G37260.1	Atru.chr3.267	AtruWRKY50	52.7	74	34	1	345	417	268	341	1e-18	86.7
AT2G37260.1	Atru.chr3.267	AtruWRKY50	56.9	58	23	2	166	221	273	330	2e-13	71.2
AT2G37260.1	Atru.chr4.3047	AtruWRKY43	58.82	68	28	0	344	411	242	309	3e-21	95.1
AT2G37260.1	Atru.chr4.3047	AtruWRKY43	48.81	84	35	3	147	226	230	309	7e-15	75.9
AT2G37260.1	Atru.chr4.410	AtruWRKY41	51.61	62	30	0	344	405	101	162	3e-16	77.4
AT2G37260.1	Atru.chr4.410	AtruWRKY41	50	72	31	2	153	223	98	165	6e-12	64.3
AT2G37260.1	Atru.chr4.480	AtruWRKY42	64.52	62	22	0	344	405	147	208	2e-23	97.8
AT2G37260.1	Atru.chr4.480	AtruWRKY42	51.43	70	29	2	153	221	144	209	7e-14	70.5
AT2G37260.1	Atru.chr5.112	AtruWRKY1	60.61	66	26	0	340	405	145	210	2e-22	95.5
AT2G37260.1	Atru.chr5.112	AtruWRKY1	61.4	57	21	1	166	221	155	211	8e-15	73.6
AT2G37260.1	Atru.chr5.1597	AtruWRKY9	46.99	83	43	1	324	405	252	334	1e-16	80.5
AT2G37260.1	Atru.chr5.1597	AtruWRKY9	55.93	59	24	2	166	222	278	336	3e-13	70.1
AT2G37260.1	Atru.chr5.562	AtruWRKY8	51.76	85	35	3	322	405	163	242	3e-16	79.7
AT2G37260.1	Atru.chr5.562	AtruWRKY8	45.68	81	37	3	164	242	184	259	1e-09	59.7
AT2G37260.1	Atru.chr5.580	AtruWRKY2	51.76	85	35	3	322	405	163	242	3e-16	79.7
AT2G37260.1	Atru.chr5.580	AtruWRKY2	45.68	81	37	3	164	242	184	259	1e-09	59.7
AT2G37260.1	Atru.chr5.640	AtruWRKY3	38.05	113	56	3	294	403	79	180	9e-15	75.1
AT2G37260.1	Atru.chr5.640	AtruWRKY3	47.62	63	29	2	166	224	124	186	2e-10	62
AT2G37260.1	Atru.chr5.856	AtruWRKY6	55.38	65	28	1	344	407	126	190	1e-16	81.3
AT2G37260.1	Atru.chr5.856	AtruWRKY6	53.33	60	26	2	166	223	132	191	8e-14	72.4
AT2G37260.1	Atru.chr5.965	AtruWRKY7	61.29	62	24	0	344	405	150	211	9e-22	94.7
AT2G37260.1	Atru.chr5.965	AtruWRKY7	50	78	37	2	147	223	138	214	9e-15	74.3
AT2G37260.1	Atru.chr5.983	AtruWRKY4	52.63	57	26	1	350	405	54	110	1e-12	67.4
AT2G37260.1	Atru.chr5.983	AtruWRKY4	50	60	28	2	166	223	54	113	8e-10	58.9
AT2G37260.1	Atru.chr6.1003	AtruWRKY49	53.85	65	29	1	344	407	243	307	7e-16	78.6
AT2G37260.1	Atru.chr6.1003	AtruWRKY49	53.85	65	23	3	166	228	249	308	1e-13	72
AT2G37260.1	Atru.chr6.1828	AtruWRKY46	50	66	33	0	340	405	94	159	3e-18	82.4
AT2G37260.1	Atru.chr6.1828	AtruWRKY46	58.62	58	19	2	166	220	104	159	3e-14	71.2
AT2G37260.1	Atru.chr6.2076	AtruWRKY48	66.13	62	21	0	344	405	187	248	1e-21	95.1
AT2G37260.1	Atru.chr6.2076	AtruWRKY48	47.79	113	49	6	166	275	193	298	4e-17	82
AT2G37260.1	Atru.chr6.2590	AtruWRKY47	51.43	70	32	1	344	413	117	184	5e-19	85.1
AT2G37260.1	Atru.chr6.2590	AtruWRKY47	53.23	62	26	2	166	224	123	184	1e-13	69.7
AT2G37260.1	Atru.chr6.3220	AtruWRKY45	50.67	75	33	2	344	417	348	419	3e-17	83.6
AT2G37260.1	Atru.chr6.3220	AtruWRKY45	46.48	71	36	2	166	234	354	424	3e-14	74.7
AT2G37260.1	Atru.chr6.3354	AtruWRKY44	38.35	266	112	7	166	413	123	354	5e-45	166
AT2G37260.1	Atru.chr7.1919	AtruWRKY15	53.85	65	30	0	344	408	95	159	2e-18	82.4
AT2G37260.1	Atru.chr7.1919	AtruWRKY15	48.05	77	35	2	145	220	84	156	1e-12	66.2
AT2G37260.1	Atru.chr7.2541	AtruWRKY14	50.67	75	30	2	350	417	176	250	3e-17	82.4
AT2G37260.1	Atru.chr7.2541	AtruWRKY14	50	76	33	3	166	236	176	251	3e-14	73.2
AT2G37260.1	Atru.chr7.2542	AtruWRKY17	37.16	148	78	7	112	245	45	191	1e-17	82.4
AT2G37260.1	Atru.chr7.2542	AtruWRKY17	43.02	86	41	2	348	425	106	191	6e-15	74.3
AT2G37260.1	Atru.chr7.2657	AtruWRKY18	50.6	83	40	1	324	405	233	315	9e-19	86.7
AT2G37260.1	Atru.chr7.2657	AtruWRKY18	50.82	61	28	2	166	224	259	319	5e-12	66.2
AT2G37260.1	Atru.chr7.53	AtruWRKY16	36.58	257	123	7	166	407	179	410	3e-33	130
AT2G37260.1	Atru.chr7.53	AtruWRKY16	52.54	59	27	1	166	223	353	411	7e-14	73.2
AT2G37260.1	Atru.chr7.53	AtruWRKY16	39.66	58	34	1	348	405	177	233	3e-06	48.9
AT2G37260.1	Atru.chr8.1995	AtruWRKY35	54.39	57	26	0	349	405	122	178	4e-16	78.6
AT2G37260.1	Atru.chr8.1995	AtruWRKY35	58.93	56	22	1	166	220	123	178	4e-14	72.8
AT2G37260.1	Atru.chr8.2350	AtruWRKY32	46.91	275	97	8	166	422	217	460	4e-56	196
AT2G37260.1	Atru.chr8.2526	AtruWRKY31	48.09	262	98	9	1	233	12	264	2e-62	206
AT2G37260.1	Atru.chr8.2526	AtruWRKY31	55.22	67	28	2	350	416	199	263	2e-15	75.9
AT2G37260.1	Atru.chr8.2579	AtruWRKY30	56.45	62	26	1	347	407	241	302	2e-16	81.3
AT2G37260.1	Atru.chr8.2579	AtruWRKY30	35	160	74	8	84	223	154	303	4e-14	73.9
AT2G37260.1	Atru.chr8.344	AtruWRKY34	33.57	417	211	11	20	407	48	427	1e-58	201
AT2G37260.1	Atru.chr8.344	AtruWRKY34	48.75	80	36	2	151	225	351	430	6e-15	76.3
AT2G37260.1	Atru.chr8.95	AtruWRKY33	47.46	59	28	1	348	403	149	207	2e-11	64.7
AT2G37260.1	Atru.chr8.95	AtruWRKY33	40.35	57	30	2	166	218	151	207	7e-07	50.4
AT2G37260.1	Atru.chr9.2017	AtruWRKY39	45.56	90	45	2	318	403	107	196	3e-15	76.3
AT2G37260.1	Atru.chr9.2017	AtruWRKY39	47.37	57	26	2	166	218	140	196	1e-09	58.9
AT2G37260.1	Atru.chr9.2113	AtruWRKY38	47.62	84	42	2	324	405	136	219	4e-15	75.9
AT2G37260.1	Atru.chr9.2113	AtruWRKY38	49.35	77	31	4	159	232	156	227	3e-11	64.3
AT2G37260.1	Atru.chr9.2304	AtruWRKY40	53.85	65	29	1	344	407	175	239	4e-16	80.1
AT2G37260.1	Atru.chr9.2304	AtruWRKY40	55	60	25	2	166	223	181	240	2e-13	71.2
AT2G38470.1	Atru.chr1.252	AtruWRKY37	47.46	59	28	1	361	416	148	206	1e-11	64.7
AT2G38470.1	Atru.chr1.252	AtruWRKY37	48.28	58	26	2	184	237	149	206	5e-11	63.2
AT2G38470.1	Atru.chr1.2580	AtruWRKY36	45.89	523	192	16	64	518	92	591	4e-115	356
AT2G38470.1	Atru.chr10.1366	AtruWRKY27	47.06	119	49	2	315	421	114	230	7e-26	108
AT2G38470.1	Atru.chr10.1366	AtruWRKY27	57.81	64	26	1	184	246	171	234	1e-16	80.5
AT2G38470.1	Atru.chr10.1574	AtruWRKY26	53.33	60	27	1	363	421	42	101	8e-16	77
AT2G38470.1	Atru.chr10.1574	AtruWRKY26	47.22	72	31	3	182	246	34	105	5e-13	68.2
AT2G38470.1	Atru.chr10.2262	AtruWRKY28	54.43	79	35	1	344	421	324	402	3e-24	106
AT2G38470.1	Atru.chr10.2262	AtruWRKY28	50	60	28	2	185	242	343	402	3e-13	71.6
AT2G38470.1	Atru.chr10.2411	AtruWRKY29	51.56	64	30	1	360	422	170	233	2e-18	86.3
AT2G38470.1	Atru.chr10.2411	AtruWRKY29	52.11	71	32	2	184	252	172	242	2e-17	83.2
AT2G38470.1	Atru.chr10.684	AtruWRKY25	44.44	72	39	1	363	433	256	327	4e-14	74.3
AT2G38470.1	Atru.chr10.684	AtruWRKY25	45.83	72	35	3	185	254	256	325	1e-10	63.2
AT2G38470.1	Atru.chr11.1669	AtruWRKY13	60.26	78	31	0	341	418	137	214	3e-26	108
AT2G38470.1	Atru.chr11.1669	AtruWRKY13	59.65	57	22	1	184	239	158	214	2e-13	70.9
AT2G38470.1	Atru.chr11.1674	AtruWRKY12	50	104	52	0	341	444	137	240	4e-26	107
AT2G38470.1	Atru.chr11.1674	AtruWRKY12	50	74	33	2	184	256	158	228	4e-13	69.3
AT2G38470.1	Atru.chr11.1706	AtruWRKY11	55	260	97	6	181	433	234	480	6e-83	270
AT2G38470.1	Atru.chr11.1706	AtruWRKY11	43.75	96	47	2	184	278	409	498	4e-13	71.2
AT2G38470.1	Atru.chr11.1895	AtruWRKY10	39.01	141	72	3	295	421	191	331	6e-22	99.4
AT2G38470.1	Atru.chr11.1895	AtruWRKY10	50.68	73	33	3	173	242	259	331	5e-15	77.4
AT2G38470.1	Atru.chr12.1782	AtruWRKY53	64.23	123	41	2	302	424	438	557	8e-44	165
AT2G38470.1	Atru.chr12.1782	AtruWRKY53	74.67	75	19	0	181	255	270	344	4e-32	130
AT2G38470.1	Atru.chr12.1782	AtruWRKY53	48.78	82	35	2	340	421	257	331	8e-15	77
AT2G38470.1	Atru.chr12.1782	AtruWRKY53	56.25	64	23	2	184	244	495	556	5e-14	74.7
AT2G38470.1	Atru.chr12.201_Atru.chr12.202	AtruWRKY54	39.66	58	31	2	184	237	143	200	1e-06	50.1
AT2G38470.1	Atru.chr12.201_Atru.chr12.202	AtruWRKY54	38.98	59	33	1	361	416	142	200	2e-06	49.7
AT2G38470.1	Atru.chr12.203	AtruWRKY52	48.28	58	26	2	184	237	186	243	2e-09	59.3
AT2G38470.1	Atru.chr12.203	AtruWRKY52	44.83	58	29	1	362	416	186	243	3e-08	55.1
AT2G38470.1	Atru.chr13.744	AtruWRKY19	51.14	88	37	2	342	423	283	370	2e-21	95.9
AT2G38470.1	Atru.chr13.744	AtruWRKY19	54.39	57	24	2	185	239	304	360	1e-13	72.4
AT2G38470.1	Atru.chr2.3488	AtruWRKY23	52.56	78	36	1	345	421	286	363	3e-23	102
AT2G38470.1	Atru.chr2.3488	AtruWRKY23	44.83	87	45	3	159	242	277	363	7e-15	77
AT2G38470.1	Atru.chr2.3616	AtruWRKY21	54.72	254	97	5	184	434	221	459	1e-80	265
AT2G38470.1	Atru.chr2.3873	AtruWRKY24	60.61	66	26	0	353	418	3	68	5e-21	88.2
AT2G38470.1	Atru.chr2.3873	AtruWRKY24	54.39	57	25	1	184	239	12	68	2e-11	61.2
AT2G38470.1	Atru.chr2.3906	AtruWRKY20	52.52	278	94	6	184	424	319	595	7e-81	270
AT2G38470.1	Atru.chr2.840	AtruWRKY22	60.66	61	23	1	359	418	286	346	7e-20	90.9
AT2G38470.1	Atru.chr2.840	AtruWRKY22	49.25	67	32	2	185	249	290	356	5e-12	67
AT2G38470.1	Atru.chr3.2384	AtruWRKY51	46.25	80	36	3	184	258	36	113	2e-12	65.9
AT2G38470.1	Atru.chr3.2384	AtruWRKY51	37.88	66	37	1	358	419	32	97	7e-10	58.2
AT2G38470.1	Atru.chr3.267	AtruWRKY50	53.66	82	34	2	343	423	256	334	5e-22	97.1
AT2G38470.1	Atru.chr3.267	AtruWRKY50	56.14	57	23	2	185	239	273	329	1e-13	72
AT2G38470.1	Atru.chr4.3047	AtruWRKY43	62.35	85	31	1	343	426	228	312	6e-28	115
AT2G38470.1	Atru.chr4.3047	AtruWRKY43	45.12	82	44	1	184	264	247	328	7e-16	79.3
AT2G38470.1	Atru.chr4.410	AtruWRKY41	51.9	79	38	0	345	423	89	167	1e-23	99.4
AT2G38470.1	Atru.chr4.410	AtruWRKY41	53.33	60	27	1	184	242	106	165	2e-12	66.6
AT2G38470.1	Atru.chr4.480	AtruWRKY42	61.84	76	29	0	343	418	133	208	2e-28	113
AT2G38470.1	Atru.chr4.480	AtruWRKY42	46.58	73	38	1	184	255	152	224	2e-14	73.2
AT2G38470.1	Atru.chr5.112	AtruWRKY1	64.47	76	27	0	343	418	135	210	5e-30	117
AT2G38470.1	Atru.chr5.112	AtruWRKY1	57.89	57	23	1	184	239	154	210	1e-14	73.6
AT2G38470.1	Atru.chr5.1597	AtruWRKY9	62.3	61	22	1	359	418	274	334	3e-20	91.7
AT2G38470.1	Atru.chr5.1597	AtruWRKY9	55.93	59	24	2	185	241	278	336	9e-14	72.4
AT2G38470.1	Atru.chr5.562	AtruWRKY8	47.89	71	36	1	363	432	186	256	3e-14	73.9
AT2G38470.1	Atru.chr5.562	AtruWRKY8	47.22	72	34	3	185	254	186	255	6e-10	60.5
AT2G38470.1	Atru.chr5.580	AtruWRKY2	47.89	71	36	1	363	432	186	256	3e-14	73.9
AT2G38470.1	Atru.chr5.580	AtruWRKY2	47.22	72	34	3	185	254	186	255	6e-10	60.5
AT2G38470.1	Atru.chr5.585	AtruWRKY5	53.7	54	24	1	329	382	102	154	2e-08	55.5
AT2G38470.1	Atru.chr5.640	AtruWRKY3	49.15	59	27	1	361	416	122	180	7e-11	63.5
AT2G38470.1	Atru.chr5.640	AtruWRKY3	48.28	58	26	2	184	237	123	180	7e-10	60.5
AT2G38470.1	Atru.chr5.856	AtruWRKY6	53.25	77	35	1	346	421	115	191	6e-24	103
AT2G38470.1	Atru.chr5.856	AtruWRKY6	51.67	60	27	2	185	242	132	191	1e-13	72.4
AT2G38470.1	Atru.chr5.965	AtruWRKY7	56.32	87	38	0	343	429	136	222	6e-27	110
AT2G38470.1	Atru.chr5.965	AtruWRKY7	50.65	77	37	1	184	259	155	231	1e-16	80.1
AT2G38470.1	Atru.chr5.983	AtruWRKY4	43.24	74	41	1	363	435	54	127	2e-14	73.2
AT2G38470.1	Atru.chr5.983	AtruWRKY4	53.33	60	26	2	185	242	54	113	4e-12	66.2
AT2G38470.1	Atru.chr6.1003	AtruWRKY49	53.85	78	35	1	346	422	232	309	2e-23	102
AT2G38470.1	Atru.chr6.1003	AtruWRKY49	55	60	25	2	185	242	249	308	7e-15	76.3
AT2G38470.1	Atru.chr6.1828	AtruWRKY46	57.5	80	34	0	339	418	80	159	6e-27	107
AT2G38470.1	Atru.chr6.1828	AtruWRKY46	55.17	58	25	1	184	240	103	160	5e-14	70.9
AT2G38470.1	Atru.chr6.2076	AtruWRKY48	62.67	75	27	1	354	427	184	258	7e-24	102
AT2G38470.1	Atru.chr6.2076	AtruWRKY48	56.25	64	27	1	184	246	192	255	4e-15	76.3
AT2G38470.1	Atru.chr6.2590	AtruWRKY47	60.56	71	28	0	350	420	110	180	1e-23	99.4
AT2G38470.1	Atru.chr6.2590	AtruWRKY47	50.88	57	27	1	184	239	122	178	3e-12	65.9
AT2G38470.1	Atru.chr6.3220	AtruWRKY45	54.32	81	36	1	344	423	335	415	2e-24	107
AT2G38470.1	Atru.chr6.3220	AtruWRKY45	39.05	105	61	3	163	264	331	435	2e-15	78.6
AT2G38470.1	Atru.chr6.3354	AtruWRKY44	43.24	259	115	5	178	424	117	355	9e-60	209
AT2G38470.1	Atru.chr6.3354	AtruWRKY44	32.53	166	90	5	360	515	120	273	5e-13	71.2
AT2G38470.1	Atru.chr7.1919	AtruWRKY15	61.45	83	31	1	336	418	75	156	2e-29	114
AT2G38470.1	Atru.chr7.1919	AtruWRKY15	56.14	57	24	1	184	239	100	156	4e-14	70.9
AT2G38470.1	Atru.chr7.2541	AtruWRKY14	50.82	61	29	1	363	422	176	236	3e-16	79.7
AT2G38470.1	Atru.chr7.2541	AtruWRKY14	47.22	72	36	2	185	254	176	247	4e-14	73.6
AT2G38470.1	Atru.chr7.2542	AtruWRKY17	47.06	85	42	2	349	430	92	176	8e-21	92.4
AT2G38470.1	Atru.chr7.2542	AtruWRKY17	46.48	71	36	2	184	252	107	177	3e-13	69.7
AT2G38470.1	Atru.chr7.2657	AtruWRKY18	58.02	81	30	2	343	422	242	319	9e-23	99.4
AT2G38470.1	Atru.chr7.2657	AtruWRKY18	53.33	60	26	2	185	242	259	318	6e-12	66.6
AT2G38470.1	Atru.chr7.53	AtruWRKY16	40.73	248	127	6	185	424	179	414	2e-49	179
AT2G38470.1	Atru.chr7.53	AtruWRKY16	50	64	31	1	185	247	353	416	7e-15	76.6
AT2G38470.1	Atru.chr8.1995	AtruWRKY35	51.25	80	39	0	339	418	99	178	9e-20	90.1
AT2G38470.1	Atru.chr8.1995	AtruWRKY35	60.34	58	22	1	183	239	121	178	3e-15	76.3
AT2G38470.1	Atru.chr8.2350	AtruWRKY32	49.61	516	162	19	60	504	55	543	2e-127	386
AT2G38470.1	Atru.chr8.2526	AtruWRKY31	80	70	14	0	181	250	195	264	8e-33	126
AT2G38470.1	Atru.chr8.2526	AtruWRKY31	61.02	59	22	1	363	421	199	256	7e-16	77.8
AT2G38470.1	Atru.chr8.2579	AtruWRKY30	35.68	185	90	7	262	422	125	304	2e-24	107
AT2G38470.1	Atru.chr8.2579	AtruWRKY30	50	60	28	2	185	242	244	303	5e-13	70.9
AT2G38470.1	Atru.chr8.344	AtruWRKY34	52.11	261	103	8	183	435	198	444	1e-74	247
AT2G38470.1	Atru.chr8.95	AtruWRKY33	43.33	60	31	1	360	416	148	207	6e-09	57.4
AT2G38470.1	Atru.chr8.95	AtruWRKY33	37.93	58	32	2	184	237	150	207	4e-06	48.9
AT2G38470.1	Atru.chr9.2017	AtruWRKY39	47.14	70	33	2	184	249	139	208	2e-11	65.5
AT2G38470.1	Atru.chr9.2017	AtruWRKY39	44.83	58	29	1	362	416	139	196	2e-08	55.8
AT2G38470.1	Atru.chr9.2113	AtruWRKY38	39.5	119	61	3	349	456	148	266	1e-15	77.8
AT2G38470.1	Atru.chr9.2113	AtruWRKY38	48.28	87	35	5	171	254	153	232	5e-11	63.9
AT2G38470.1	Atru.chr9.2304	AtruWRKY40	53.16	79	36	1	345	422	163	241	2e-23	103
AT2G38470.1	Atru.chr9.2304	AtruWRKY40	53.33	60	26	2	185	242	181	240	2e-13	72
AT2G40740.1	Atru.chr1.252	AtruWRKY37	55.22	67	30	0	173	239	149	215	7e-22	92.8
AT2G40740.1	Atru.chr1.2580	AtruWRKY36	32.39	142	73	5	125	250	357	491	2e-13	69.7
AT2G40740.1	Atru.chr1.2580	AtruWRKY36	51.72	58	24	2	173	230	242	295	2e-12	66.6
AT2G40740.1	Atru.chr10.1366	AtruWRKY27	50	58	26	1	173	230	171	225	4e-11	62.4
AT2G40740.1	Atru.chr10.1574	AtruWRKY26	40	95	52	2	139	230	4	96	5e-16	75.1
AT2G40740.1	Atru.chr10.2262	AtruWRKY28	52.63	57	25	1	174	230	343	397	9e-12	64.7
AT2G40740.1	Atru.chr10.2411	AtruWRKY29	34.34	99	57	2	138	230	131	227	2e-09	57.4
AT2G40740.1	Atru.chr10.684	AtruWRKY25	34.62	130	72	5	121	243	197	320	8e-15	73.9
AT2G40740.1	Atru.chr11.1669	AtruWRKY13	46.03	63	30	2	173	235	158	216	2e-11	63.2
AT2G40740.1	Atru.chr11.1674	AtruWRKY12	44.12	68	35	1	173	240	158	222	1e-11	63.5
AT2G40740.1	Atru.chr11.1706	AtruWRKY11	53.23	62	25	2	169	230	233	290	3e-15	75.5
AT2G40740.1	Atru.chr11.1706	AtruWRKY11	40	75	39	2	173	247	409	477	5e-11	62.4
AT2G40740.1	Atru.chr11.1895	AtruWRKY10	51.72	58	26	1	173	230	271	326	2e-11	63.5
AT2G40740.1	Atru.chr12.1782	AtruWRKY53	49.15	59	26	2	173	231	273	327	1e-13	70.9
AT2G40740.1	Atru.chr12.1782	AtruWRKY53	39.71	68	35	2	173	240	495	556	5e-08	53.5
AT2G40740.1	Atru.chr12.201_Atru.chr12.202	AtruWRKY54	41.67	84	46	1	173	256	143	223	9e-20	87
AT2G40740.1	Atru.chr12.203	AtruWRKY52	38.18	275	122	9	11	249	1	263	3e-48	167
AT2G40740.1	Atru.chr13.744	AtruWRKY19	41.58	101	55	3	131	231	263	359	2e-18	84
AT2G40740.1	Atru.chr2.3488	AtruWRKY23	52.83	53	23	1	178	230	308	358	7e-11	62
AT2G40740.1	Atru.chr2.3616	AtruWRKY21	50	58	25	2	173	230	221	274	2e-12	67
AT2G40740.1	Atru.chr2.3616	AtruWRKY21	43.06	72	35	2	173	244	387	452	3e-12	66.2
AT2G40740.1	Atru.chr2.3873	AtruWRKY24	44.07	59	30	1	172	230	11	66	6e-09	52.4
AT2G40740.1	Atru.chr2.3906	AtruWRKY20	35.79	95	57	2	137	231	283	373	6e-13	68.6
AT2G40740.1	Atru.chr2.3906	AtruWRKY20	41.18	68	34	2	173	240	533	594	9e-09	55.8
AT2G40740.1	Atru.chr2.840	AtruWRKY22	39.39	99	56	3	133	231	251	345	2e-14	72.4
AT2G40740.1	Atru.chr3.267	AtruWRKY50	48.68	76	36	2	155	230	255	327	7e-17	79
AT2G40740.1	Atru.chr4.3047	AtruWRKY43	37.11	97	50	2	173	269	247	332	2e-12	67
AT2G40740.1	Atru.chr4.410	AtruWRKY41	39.44	71	40	1	161	231	94	161	2e-07	50.4
AT2G40740.1	Atru.chr4.480	AtruWRKY42	50	58	26	1	173	230	152	206	2e-12	64.7
AT2G40740.1	Atru.chr5.112	AtruWRKY1	43.42	76	38	2	173	248	154	224	2e-12	65.5
AT2G40740.1	Atru.chr5.1597	AtruWRKY9	36.92	130	71	5	115	244	226	344	5e-17	79.7
AT2G40740.1	Atru.chr5.562	AtruWRKY8	39.09	110	55	3	130	239	149	246	1e-12	67.4
AT2G40740.1	Atru.chr5.580	AtruWRKY2	39.09	110	55	3	130	239	149	246	1e-12	67.4
AT2G40740.1	Atru.chr5.640	AtruWRKY3	64.52	62	22	0	171	232	121	182	2e-23	98.2
AT2G40740.1	Atru.chr5.856	AtruWRKY6	50.88	57	26	1	174	230	132	186	4e-11	62.8
AT2G40740.1	Atru.chr5.965	AtruWRKY7	38.1	84	46	2	173	256	155	232	3e-11	62.8
AT2G40740.1	Atru.chr5.983	AtruWRKY4	53.33	60	26	1	171	230	51	108	6e-12	63.9
AT2G40740.1	Atru.chr6.1003	AtruWRKY49	49.15	59	28	1	173	231	248	304	6e-10	58.9
AT2G40740.1	Atru.chr6.1828	AtruWRKY46	49.15	59	27	1	173	231	103	158	2e-12	63.9
AT2G40740.1	Atru.chr6.2076	AtruWRKY48	49.15	59	27	1	173	231	192	247	2e-11	63.2
AT2G40740.1	Atru.chr6.2590	AtruWRKY47	55.93	59	23	1	173	231	122	177	2e-15	72.8
AT2G40740.1	Atru.chr6.3220	AtruWRKY45	46.67	75	35	2	173	247	353	422	9e-12	65.1
AT2G40740.1	Atru.chr6.3354	AtruWRKY44	32.82	131	73	3	144	265	255	379	4e-11	62.8
AT2G40740.1	Atru.chr6.3354	AtruWRKY44	43.86	57	28	2	174	230	123	175	2e-07	51.6
AT2G40740.1	Atru.chr7.1919	AtruWRKY15	45.76	59	29	1	173	231	100	155	1e-10	58.9
AT2G40740.1	Atru.chr7.2541	AtruWRKY14	40.26	77	43	2	165	241	168	241	3e-09	56.6
AT2G40740.1	Atru.chr7.2542	AtruWRKY17	27.41	197	96	7	34	230	13	162	2e-09	57
AT2G40740.1	Atru.chr7.2657	AtruWRKY18	45.26	95	48	3	136	230	223	313	1e-19	86.7
AT2G40740.1	Atru.chr7.53	AtruWRKY16	42.11	57	30	1	174	230	353	406	7e-09	56.2
AT2G40740.1	Atru.chr8.1995	AtruWRKY35	53.45	58	24	1	173	230	122	176	3e-13	68.6
AT2G40740.1	Atru.chr8.2350	AtruWRKY32	30.38	158	82	5	102	250	332	470	2e-11	63.9
AT2G40740.1	Atru.chr8.2350	AtruWRKY32	48.28	58	26	2	173	230	216	269	3e-11	63.2
AT2G40740.1	Atru.chr8.2526	AtruWRKY31	44	75	38	2	169	243	194	264	1e-14	72
AT2G40740.1	Atru.chr8.2579	AtruWRKY30	50.85	59	27	1	173	231	243	299	2e-11	63.9
AT2G40740.1	Atru.chr8.344	AtruWRKY34	35.19	108	54	3	173	275	369	465	4e-13	68.6
AT2G40740.1	Atru.chr8.344	AtruWRKY34	48.39	62	28	2	170	231	196	253	1e-12	67.4
AT2G40740.1	Atru.chr8.95	AtruWRKY33	56.45	62	27	0	173	234	150	211	8e-20	87.4
AT2G40740.1	Atru.chr9.2017	AtruWRKY39	51.32	76	37	0	171	246	137	212	1e-22	95.9
AT2G40740.1	Atru.chr9.2113	AtruWRKY38	38	100	52	4	144	243	138	227	1e-09	58.2
AT2G40740.1	Atru.chr9.2304	AtruWRKY40	50	58	27	1	173	230	180	235	4e-10	60.1
AT2G40750.1	Atru.chr1.252	AtruWRKY37	34.69	245	111	11	2	227	9	223	9e-25	101
AT2G40750.1	Atru.chr1.2580	AtruWRKY36	31.82	132	73	5	92	209	346	474	6e-09	57
AT2G40750.1	Atru.chr1.2580	AtruWRKY36	40	65	35	2	145	209	235	295	1e-08	55.8
AT2G40750.1	Atru.chr10.1366	AtruWRKY27	32	125	70	4	147	261	166	285	3e-11	63.5
AT2G40750.1	Atru.chr10.1574	AtruWRKY26	44.44	63	33	1	147	209	36	96	5e-12	64.3
AT2G40750.1	Atru.chr10.2262	AtruWRKY28	41.89	74	40	2	137	209	326	397	5e-08	53.9
AT2G40750.1	Atru.chr10.2411	AtruWRKY29	43.1	58	31	1	152	209	172	227	6e-09	56.2
AT2G40750.1	Atru.chr10.684	AtruWRKY25	32.52	123	69	3	92	209	197	310	3e-13	70.1
AT2G40750.1	Atru.chr11.1669	AtruWRKY13	48.28	58	27	1	152	209	158	212	3e-11	63.2
AT2G40750.1	Atru.chr11.1674	AtruWRKY12	34.62	104	59	2	152	249	158	258	6e-12	64.7
AT2G40750.1	Atru.chr11.1706	AtruWRKY11	42.62	61	31	2	149	209	234	290	5e-10	60.5
AT2G40750.1	Atru.chr11.1706	AtruWRKY11	38.96	77	39	2	138	209	390	463	1e-09	58.9
AT2G40750.1	Atru.chr11.1895	AtruWRKY10	38.16	76	44	2	135	209	253	326	6e-08	53.9
AT2G40750.1	Atru.chr12.1782	AtruWRKY53	32.5	120	60	5	148	267	269	367	2e-11	64.7
AT2G40750.1	Atru.chr12.1782	AtruWRKY53	30.43	115	68	3	104	209	438	549	6e-08	53.9
AT2G40750.1	Atru.chr12.201_Atru.chr12.202	AtruWRKY54	44.2	224	98	7	12	231	19	219	2e-40	147
AT2G40750.1	Atru.chr12.203	AtruWRKY52	48.81	84	41	1	152	235	186	267	5e-19	86.7
AT2G40750.1	Atru.chr13.744	AtruWRKY19	29.25	106	63	3	112	209	257	358	5e-10	60.1
AT2G40750.1	Atru.chr2.3488	AtruWRKY23	43.24	74	39	2	137	209	287	358	1e-08	56.2
AT2G40750.1	Atru.chr2.3616	AtruWRKY21	37.84	74	35	3	150	223	219	281	4e-09	57.4
AT2G40750.1	Atru.chr2.3616	AtruWRKY21	28.35	127	75	2	152	278	387	497	5e-09	57.4
AT2G40750.1	Atru.chr2.3873	AtruWRKY24	38.1	63	36	1	147	209	7	66	3e-08	50.8
AT2G40750.1	Atru.chr2.3906	AtruWRKY20	34.34	99	58	2	115	209	492	587	4e-10	60.8
AT2G40750.1	Atru.chr2.3906	AtruWRKY20	35.63	87	44	4	150	236	317	391	6e-10	60.5
AT2G40750.1	Atru.chr2.840	AtruWRKY22	34.62	104	54	4	110	209	251	344	3e-11	63.5
AT2G40750.1	Atru.chr3.2384	AtruWRKY51	32.43	111	57	5	144	250	28	124	8e-07	47.8
AT2G40750.1	Atru.chr3.267	AtruWRKY50	33.67	98	50	3	125	209	232	327	7e-10	59.3
AT2G40750.1	Atru.chr4.3047	AtruWRKY43	44.07	59	30	1	152	210	247	302	9e-10	59.3
AT2G40750.1	Atru.chr4.410	AtruWRKY41	32.18	87	47	3	142	219	91	174	2e-08	53.1
AT2G40750.1	Atru.chr4.480	AtruWRKY42	41.03	78	36	3	132	209	139	206	2e-10	59.7
AT2G40750.1	Atru.chr5.112	AtruWRKY1	38.04	92	46	4	132	223	141	221	2e-11	62.8
AT2G40750.1	Atru.chr5.1597	AtruWRKY9	34.21	114	52	5	116	209	222	332	4e-10	60.5
AT2G40750.1	Atru.chr5.562	AtruWRKY8	46.03	63	32	1	151	213	184	244	6e-12	65.9
AT2G40750.1	Atru.chr5.580	AtruWRKY2	46.03	63	32	1	151	213	184	244	6e-12	65.9
AT2G40750.1	Atru.chr5.640	AtruWRKY3	32.23	211	105	5	15	216	6	187	6e-25	103
AT2G40750.1	Atru.chr5.856	AtruWRKY6	40.54	74	41	2	137	209	115	186	4e-08	53.9
AT2G40750.1	Atru.chr5.965	AtruWRKY7	36.47	85	48	2	147	228	150	231	3e-10	60.1
AT2G40750.1	Atru.chr5.983	AtruWRKY4	47.37	57	28	1	153	209	54	108	9e-11	61.2
AT2G40750.1	Atru.chr6.1003	AtruWRKY49	40.79	76	42	2	135	209	230	303	6e-09	56.6
AT2G40750.1	Atru.chr6.1828	AtruWRKY46	42.16	102	49	3	111	210	65	158	1e-16	76.6
AT2G40750.1	Atru.chr6.2076	AtruWRKY48	46.88	64	29	2	152	213	192	252	4e-11	63.2
AT2G40750.1	Atru.chr6.2590	AtruWRKY47	47.37	76	32	2	135	210	110	177	1e-14	71.6
AT2G40750.1	Atru.chr6.3220	AtruWRKY45	41.89	74	40	2	137	209	337	408	8e-09	56.6
AT2G40750.1	Atru.chr6.3354	AtruWRKY44	32.26	93	55	2	122	209	258	347	2e-08	55.8
[truncated: 2,817 more rows]
